# Supplementary material for: miR-375 induces docetaxel resistance in prostate cancer by targeting SEC23A and YAP1
Source: Mol Cancer. 2016 Nov 10;15:70. doi: 10.1186/s12943-016-0556-9 (PMC5105253; doi:10.1186/s12943-016-0556-9)
Supplement: Additional file 1: Table S1. — miR-375 targeted genes. (XLSX 400 kb) [file 12943_2016_556_MOESM1_ESM.xlsx]

## Sheet: Sheet2
Supplementary Data 2. analyses of miR-375 targeted genes
MicroRNA	Gene	DIANAmT	miRanda	miRDB	miRWalk	RNAhybrid	PICTAR4	PICTAR5	PITA	RNA22	Targetscan	SUM
hsa-miR-375	ELAVL4	1	1	1	1	1	1	1	0	0	1	8
hsa-miR-375	KCNAB3	1	1	0	1	1	0	1	1	1	1	8
hsa-miR-375	KCNJ3	1	1	0	1	1	0	1	1	1	1	8
hsa-miR-375	MAP3K5	1	1	0	1	1	1	1	0	1	1	8
hsa-miR-375	MTDH	1	1	1	1	0	0	1	1	1	1	8
hsa-miR-375	RLF	1	1	1	1	1	0	1	0	1	1	8
hsa-miR-375	ZNF281	1	1	0	1	1	0	1	1	1	1	8
hsa-miR-375	ADIPOR2	1	1	0	1	1	0	1	1	0	1	7
hsa-miR-375	AEBP2	1	1	0	1	1	1	1	0	0	1	7
hsa-miR-375	ATXN1	1	0	0	1	1	1	1	1	0	1	7
hsa-miR-375	C13orf23	1	1	0	1	1	1	1	0	0	1	7
hsa-miR-375	CNN3	1	1	1	1	0	0	1	0	1	1	7
hsa-miR-375	CTGF	1	1	0	1	1	0	1	0	1	1	7
hsa-miR-375	DLG3	1	1	0	1	1	0	1	1	0	1	7
hsa-miR-375	EBF3	1	1	0	1	1	1	1	0	0	1	7
hsa-miR-375	EFNB2	1	1	0	1	1	1	1	0	0	1	7
hsa-miR-375	EHMT1	1	1	0	1	1	1	1	0	0	1	7
hsa-miR-375	EIF4G3	1	1	0	1	1	1	1	0	0	1	7
hsa-miR-375	GOLPH3	1	1	0	1	1	1	1	0	0	1	7
hsa-miR-375	GPHN	1	1	0	1	1	0	1	1	0	1	7
hsa-miR-375	HAS2	1	1	0	0	1	0	1	1	1	1	7
hsa-miR-375	HNF1B	1	1	1	1	1	0	1	0	0	1	7
hsa-miR-375	HOXA3	1	0	0	1	1	1	1	1	0	1	7
hsa-miR-375	HOXD3	1	1	0	1	1	0	1	0	1	1	7
hsa-miR-375	ITGB8	1	1	0	1	0	0	1	1	1	1	7
hsa-miR-375	ITPKB	1	1	0	1	1	0	1	1	0	1	7
hsa-miR-375	KLF4	1	1	0	1	1	1	1	0	0	1	7
hsa-miR-375	MEIS1	1	1	0	1	1	1	1	0	0	1	7
hsa-miR-375	NLK	1	1	0	1	1	1	1	0	0	1	7
hsa-miR-375	NR5A2	1	1	0	1	1	1	1	0	0	1	7
hsa-miR-375	PDGFC	1	1	0	1	1	0	1	1	0	1	7
hsa-miR-375	PHF6	1	1	0	1	1	0	1	1	0	1	7
hsa-miR-375	PIAS1	1	1	0	1	1	1	1	0	0	1	7
hsa-miR-375	PLK4	1	1	0	1	0	0	1	1	1	1	7
hsa-miR-375	PRKAG2	1	1	0	1	0	0	1	1	1	1	7
hsa-miR-375	QKI	1	1	0	1	1	1	1	0	0	1	7
hsa-miR-375	RB1CC1	1	1	0	1	0	0	1	1	1	1	7
hsa-miR-375	SEC23A	1	1	0	1	0	0	1	1	1	1	7
hsa-miR-375	SGMS1	1	1	0	1	1	1	1	0	0	1	7
hsa-miR-375	SOX12	1	1	0	1	1	0	1	1	0	1	7
hsa-miR-375	SP1	1	1	0	1	1	0	1	1	0	1	7
hsa-miR-375	TCF20	1	1	0	1	0	0	1	1	1	1	7
hsa-miR-375	TMEM55A	1	1	0	1	0	0	1	1	1	1	7
hsa-miR-375	TRPS1	1	1	0	1	1	1	1	0	0	1	7
hsa-miR-375	TSC22D2	1	1	0	1	1	1	1	0	0	1	7
hsa-miR-375	TSGA14	1	1	0	1	1	0	1	1	0	1	7
hsa-miR-375	UBE2E2	1	1	0	1	1	1	1	0	0	1	7
hsa-miR-375	UXS1	1	1	0	1	1	1	1	0	0	1	7
hsa-miR-375	ZNF462	1	1	0	1	1	0	1	1	0	1	7
hsa-miR-375	ABI2	1	1	0	1	0	0	1	0	1	1	6
hsa-miR-375	ABLIM3	1	1	0	1	0	0	1	1	0	1	6
hsa-miR-375	ADAMTS5	1	1	0	1	0	0	1	1	0	1	6
hsa-miR-375	ADAMTSL3	1	1	0	1	0	0	1	1	0	1	6
hsa-miR-375	ADCY6	1	1	0	1	1	0	1	0	0	1	6
hsa-miR-375	ADCY9	1	1	0	1	0	0	1	1	0	1	6
hsa-miR-375	AGPAT5	1	1	0	1	0	0	1	1	0	1	6
hsa-miR-375	AIFM2	1	1	0	1	0	0	1	1	0	1	6
hsa-miR-375	AKAP1	1	1	0	1	1	0	1	0	0	1	6
hsa-miR-375	ALMS1	1	1	0	1	0	0	1	1	0	1	6
hsa-miR-375	ANGEL1	1	1	0	1	0	0	1	1	0	1	6
hsa-miR-375	ANKMY2	1	1	0	1	1	0	1	0	0	1	6
hsa-miR-375	APBB2	1	1	1	1	0	0	1	0	0	1	6
hsa-miR-375	ARHGEF12	1	1	0	1	1	0	1	0	0	1	6
hsa-miR-375	ARHGEF15	1	1	0	1	0	0	1	1	0	1	6
hsa-miR-375	ARPM1	1	1	0	1	0	0	1	1	0	1	6
hsa-miR-375	ARRDC3	1	1	0	1	1	0	1	0	0	1	6
hsa-miR-375	ATF7	1	1	0	1	0	0	1	1	0	1	6
hsa-miR-375	ATG2B	1	1	0	1	1	0	1	0	0	1	6
hsa-miR-375	ATP2B3	1	1	0	1	0	0	1	1	0	1	6
hsa-miR-375	BACH2	1	1	0	1	0	0	1	1	0	1	6
hsa-miR-375	BCL11B	1	1	0	1	0	0	1	1	0	1	6
hsa-miR-375	BRUNOL4	1	1	0	1	0	0	1	0	1	1	6
hsa-miR-375	C10orf2	1	1	0	1	0	0	1	1	0	1	6
hsa-miR-375	C1QBP	1	1	0	1	0	0	1	1	0	1	6
hsa-miR-375	C3orf38	1	1	0	1	1	0	1	0	0	1	6
hsa-miR-375	C8orf4	1	1	0	1	0	0	1	1	0	1	6
hsa-miR-375	C9orf40	1	1	0	1	1	0	1	0	0	1	6
hsa-miR-375	CACNG2	1	1	0	1	1	0	1	0	0	1	6
hsa-miR-375	CACNG4	1	1	0	1	0	0	1	1	0	1	6
hsa-miR-375	CADM3	1	1	0	1	0	0	1	0	1	1	6
hsa-miR-375	CALCOCO2	1	1	0	1	0	0	1	1	0	1	6
hsa-miR-375	CASP7	1	1	0	1	0	0	1	1	0	1	6
hsa-miR-375	CCDC117	1	1	0	1	1	0	1	0	0	1	6
hsa-miR-375	CCDC68	1	1	0	1	0	0	1	1	0	1	6
hsa-miR-375	CCDC69	1	1	0	1	0	0	1	1	0	1	6
hsa-miR-375	CDK5R1	1	1	0	1	0	0	1	1	0	1	6
hsa-miR-375	CENPO	1	1	0	1	0	0	1	1	0	1	6
hsa-miR-375	CGNL1	1	1	0	1	0	0	1	1	0	1	6
hsa-miR-375	CHSY1	1	1	0	1	0	0	1	1	0	1	6
hsa-miR-375	CIC	1	1	0	1	1	0	1	0	0	1	6
hsa-miR-375	CLCA2	1	1	1	1	0	0	1	0	0	1	6
hsa-miR-375	CLEC2B	1	1	0	1	1	0	1	0	0	1	6
hsa-miR-375	CLEC5A	1	1	1	1	0	0	1	0	0	1	6
hsa-miR-375	CNGB1	1	1	0	1	0	0	1	1	0	1	6
hsa-miR-375	CNNM1	1	1	0	1	0	0	1	1	0	1	6
hsa-miR-375	CNOT6L	1	1	0	1	0	0	1	1	0	1	6
hsa-miR-375	CNTN2	1	1	0	1	0	0	1	1	0	1	6
hsa-miR-375	CPEB2	1	1	0	1	1	0	1	0	0	1	6
hsa-miR-375	CPSF3L	1	1	0	1	0	0	1	1	0	1	6
hsa-miR-375	CREG2	1	1	0	1	0	0	1	1	0	1	6
hsa-miR-375	CRIM1	1	1	0	1	0	0	1	1	0	1	6
hsa-miR-375	CTBP2	1	1	0	1	0	0	1	0	1	1	6
hsa-miR-375	CUX2	1	1	0	1	0	0	1	1	0	1	6
hsa-miR-375	DCP2	1	1	0	1	1	0	1	0	0	1	6
hsa-miR-375	DDX18	1	1	0	1	0	0	1	1	0	1	6
hsa-miR-375	DDX26B	1	1	0	1	0	0	1	0	1	1	6
hsa-miR-375	DGKD	1	1	0	1	0	0	1	1	0	1	6
hsa-miR-375	DPYD	1	1	0	1	0	0	1	1	0	1	6
hsa-miR-375	DPYSL3	1	1	0	1	0	0	1	1	0	1	6
hsa-miR-375	DSC3	1	1	0	1	0	0	1	1	0	1	6
hsa-miR-375	DZIP1	1	1	0	1	0	0	1	1	0	1	6
hsa-miR-375	E2F3	1	1	0	1	0	0	1	1	0	1	6
hsa-miR-375	EDEM3	1	1	0	1	1	0	1	0	0	1	6
hsa-miR-375	EIF1	1	1	0	1	1	0	1	0	0	1	6
hsa-miR-375	EIF2B5	1	1	0	1	0	0	1	1	0	1	6
hsa-miR-375	EIF3J	1	1	0	1	1	0	1	0	0	1	6
hsa-miR-375	EIF5A2	1	1	0	1	0	0	1	1	0	1	6
hsa-miR-375	ELAVL2	1	1	0	1	0	0	1	1	0	1	6
hsa-miR-375	ELAVL3	1	1	0	1	0	0	1	1	0	1	6
hsa-miR-375	EPB41L2	1	1	0	0	1	1	1	0	0	1	6
hsa-miR-375	FAM125B	1	1	0	1	0	0	1	1	0	1	6
hsa-miR-375	FAM131B	1	1	0	1	0	0	1	1	0	1	6
hsa-miR-375	FAM8A1	1	1	0	1	0	0	1	1	0	1	6
hsa-miR-375	FBN2	1	1	0	1	1	0	1	0	0	1	6
hsa-miR-375	FBXO22	1	1	0	1	0	0	1	1	0	1	6
hsa-miR-375	FDX1	1	1	0	1	0	0	1	1	0	1	6
hsa-miR-375	FIGNL1	1	1	0	1	0	0	1	1	0	1	6
hsa-miR-375	FLJ11151	1	1	0	1	0	0	1	1	0	1	6
hsa-miR-375	FLJ41603	1	1	0	1	0	0	1	1	0	1	6
hsa-miR-375	FUZ	0	1	0	1	1	0	1	1	0	1	6
hsa-miR-375	FZD8	1	1	0	1	1	0	1	0	0	1	6
hsa-miR-375	GATA6	1	1	0	1	1	0	1	0	0	1	6
hsa-miR-375	GBAS	1	1	0	1	1	0	1	0	0	1	6
hsa-miR-375	GCM2	1	1	0	1	1	0	1	0	0	1	6
hsa-miR-375	GLS	1	1	0	1	0	0	1	1	0	1	6
hsa-miR-375	GPD1L	1	1	0	1	0	0	1	1	0	1	6
hsa-miR-375	GREM2	1	1	0	1	1	0	1	0	0	1	6
hsa-miR-375	GRIK5	1	1	0	1	1	0	1	0	0	1	6
hsa-miR-375	HABP2	1	1	0	1	1	0	1	0	0	1	6
hsa-miR-375	HAS3	1	1	0	1	0	0	1	1	0	1	6
hsa-miR-375	HEPACAM	1	1	0	1	0	0	1	1	0	1	6
hsa-miR-375	HLCS	1	1	0	1	1	0	1	0	0	1	6
hsa-miR-375	HOXC11	1	1	0	1	0	0	1	0	1	1	6
hsa-miR-375	HOXD1	1	1	0	1	0	0	1	1	0	1	6
hsa-miR-375	HSPA4	1	1	0	1	0	0	1	0	1	1	6
hsa-miR-375	IKZF4	1	1	0	1	0	0	1	1	0	1	6
hsa-miR-375	IL8RB	1	1	0	1	0	0	1	1	0	1	6
hsa-miR-375	INSIG1	1	1	0	1	0	0	1	1	0	1	6
hsa-miR-375	INSIG2	1	1	0	1	1	0	1	0	0	1	6
hsa-miR-375	INSM1	1	1	0	1	1	0	1	0	0	1	6
hsa-miR-375	ISL2	1	1	0	1	0	0	1	0	1	1	6
hsa-miR-375	ITGA10	1	1	0	1	1	0	1	0	0	1	6
hsa-miR-375	ITK	1	1	0	1	0	0	1	1	0	1	6
hsa-miR-375	JAK2	1	1	0	1	1	0	1	0	0	1	6
hsa-miR-375	JARID2	1	1	0	1	1	0	1	0	0	1	6
hsa-miR-375	JPH1	1	1	0	1	0	0	1	1	0	1	6
hsa-miR-375	KANK4	1	1	0	1	0	0	1	1	0	1	6
hsa-miR-375	KATNAL2	1	1	0	1	0	0	1	1	0	1	6
hsa-miR-375	KBTBD8	1	1	0	1	0	0	1	1	0	1	6
hsa-miR-375	KCNE3	1	1	0	1	0	0	1	1	0	1	6
hsa-miR-375	KDELC2	1	1	0	1	0	0	1	1	0	1	6
hsa-miR-375	KIAA1586	1	1	0	1	0	0	1	0	1	1	6
hsa-miR-375	KIAA1715	1	1	0	1	0	0	1	1	0	1	6
hsa-miR-375	KIF5C	1	1	0	1	0	0	1	1	0	1	6
hsa-miR-375	KLHL20	1	1	0	1	1	0	1	0	0	1	6
hsa-miR-375	KRT82	1	1	0	1	0	0	1	1	0	1	6
hsa-miR-375	L2HGDH	1	1	0	1	0	0	1	0	1	1	6
hsa-miR-375	LAMC1	1	1	0	1	1	0	1	0	0	1	6
hsa-miR-375	LAPTM4B	1	1	0	1	0	0	1	1	0	1	6
hsa-miR-375	LATS1	1	1	0	1	1	0	1	0	0	1	6
hsa-miR-375	LDHB	1	1	0	1	0	0	1	0	1	1	6
hsa-miR-375	LIG3	1	1	0	1	0	0	1	0	1	1	6
hsa-miR-375	LIMD1	1	1	0	1	0	0	1	1	0	1	6
hsa-miR-375	LIX1	1	1	0	1	0	0	1	1	0	1	6
hsa-miR-375	LPHN2	1	1	0	1	1	0	1	0	0	1	6
hsa-miR-375	LRFN1	1	1	1	1	0	0	1	0	0	1	6
hsa-miR-375	LRP5	1	1	0	1	1	0	1	0	0	1	6
hsa-miR-375	LYK5	1	1	0	1	1	0	1	0	0	1	6
hsa-miR-375	MAEL	1	1	0	1	0	0	1	0	1	1	6
hsa-miR-375	MAN1A2	1	1	0	1	0	0	1	1	0	1	6
hsa-miR-375	MAP3K7IP1	1	1	0	1	0	0	1	1	0	1	6
hsa-miR-375	MBNL1	1	0	0	1	1	1	1	0	0	1	6
hsa-miR-375	MBNL1	1	1	0	1	1	1	0	0	0	1	6
hsa-miR-375	MEST	1	1	0	1	1	0	1	0	0	1	6
hsa-miR-375	MMD	1	1	1	1	0	0	1	0	0	1	6
hsa-miR-375	MOBKL1B	1	1	0	1	1	0	1	0	0	1	6
hsa-miR-375	MPP5	1	1	0	1	1	0	1	0	0	1	6
hsa-miR-375	MSL2L1	1	1	0	1	1	0	1	0	0	1	6
hsa-miR-375	MTMR4	1	1	0	1	0	0	1	1	0	1	6
hsa-miR-375	MTPN	1	1	0	1	1	0	1	0	0	1	6
hsa-miR-375	MXI1	1	1	0	1	1	0	1	0	0	1	6
hsa-miR-375	MYO5B	1	1	0	1	0	0	1	1	0	1	6
hsa-miR-375	MYT1	1	1	0	1	0	0	1	1	0	1	6
hsa-miR-375	NAV3	1	1	0	1	0	0	1	1	0	1	6
hsa-miR-375	NMT2	1	1	0	1	0	0	1	0	1	1	6
hsa-miR-375	NOTCH2	1	1	0	1	0	0	1	1	0	1	6
hsa-miR-375	NPY2R	1	1	1	1	0	0	1	0	0	1	6
hsa-miR-375	NXT2	1	1	0	1	1	0	1	0	0	1	6
hsa-miR-375	ORMDL2	1	1	0	1	1	0	1	0	0	1	6
hsa-miR-375	OSBP2	1	1	0	1	0	0	1	1	0	1	6
hsa-miR-375	OXTR	1	1	0	1	0	0	1	1	0	1	6
hsa-miR-375	P53AIP1	1	1	0	1	0	0	1	1	0	1	6
hsa-miR-375	PACSIN1	1	1	0	1	1	0	1	0	0	1	6
hsa-miR-375	PAP2D	1	1	0	1	0	0	1	1	0	1	6
hsa-miR-375	PAX2	1	1	0	1	1	0	1	0	0	1	6
hsa-miR-375	PCYOX1	1	1	0	1	0	0	1	1	0	1	6
hsa-miR-375	PDE11A	1	1	0	1	0	0	1	1	0	1	6
hsa-miR-375	PDPK1	1	1	0	1	1	0	1	0	0	1	6
hsa-miR-375	PDZD8	1	1	0	1	0	0	1	1	0	1	6
hsa-miR-375	PGM2L1	1	1	0	1	0	0	1	1	0	1	6
hsa-miR-375	PITPNA	1	1	0	1	1	0	1	0	0	1	6
hsa-miR-375	PLCD4	1	1	0	1	0	0	1	1	0	1	6
hsa-miR-375	PLEKHH1	1	1	0	1	0	0	1	1	0	1	6
hsa-miR-375	PNPLA8	1	1	0	1	0	0	1	0	1	1	6
hsa-miR-375	POLR2A	1	1	0	1	1	0	1	0	0	1	6
hsa-miR-375	POU3F1	1	1	1	1	0	0	1	0	0	1	6
hsa-miR-375	POU4F2	1	1	0	1	0	0	1	0	1	1	6
hsa-miR-375	PRICKLE2	1	1	0	1	0	0	1	1	0	1	6
hsa-miR-375	PRKCA	1	1	0	1	0	0	1	1	0	1	6
hsa-miR-375	PRKD1	1	1	0	0	1	1	1	0	0	1	6
hsa-miR-375	PRKG2	1	1	0	1	0	0	1	1	0	1	6
hsa-miR-375	PTGES3	1	1	0	1	0	0	1	1	0	1	6
hsa-miR-375	PTPN4	1	1	0	1	0	0	1	0	1	1	6
hsa-miR-375	QKI	1	1	0	1	1	1	0	0	0	1	6
hsa-miR-375	RAB21	1	1	0	1	0	0	1	1	0	1	6
hsa-miR-375	RAB36	1	1	0	1	0	0	1	1	0	1	6
hsa-miR-375	RASD1	1	1	0	1	1	0	1	0	0	1	6
hsa-miR-375	RASL12	1	1	0	1	0	0	1	1	0	1	6
hsa-miR-375	RBM15B	1	1	0	1	0	0	1	1	0	1	6
hsa-miR-375	RBM39	1	1	0	1	1	0	1	0	0	1	6
hsa-miR-375	RGS1	1	1	0	1	0	0	1	1	0	1	6
hsa-miR-375	RHOBTB3	1	1	0	1	1	0	1	0	0	1	6
hsa-miR-375	RNF139	1	1	0	1	1	0	1	0	0	1	6
hsa-miR-375	RNF169	1	1	0	1	0	0	1	1	0	1	6
hsa-miR-375	ROBO2	1	1	1	1	0	0	1	0	0	1	6
hsa-miR-375	RP1-21O18.1	1	1	0	1	0	0	1	1	0	1	6
hsa-miR-375	RPN1	1	1	0	1	0	0	1	0	1	1	6
hsa-miR-375	RPUSD4	1	1	0	1	0	0	1	1	0	1	6
hsa-miR-375	RRM2B	1	1	0	1	0	0	1	1	0	1	6
hsa-miR-375	RTF1	1	1	0	1	1	0	1	0	0	1	6
hsa-miR-375	SCN3A	1	1	0	1	0	0	1	1	0	1	6
hsa-miR-375	SEC14L5	1	1	0	1	0	0	1	1	0	1	6
hsa-miR-375	SEMA6A	1	1	0	1	1	0	1	0	0	1	6
hsa-miR-375	SENP2	1	1	0	1	0	0	1	1	0	1	6
hsa-miR-375	SERTAD2	1	1	0	1	0	0	1	1	0	1	6
hsa-miR-375	SGK269	1	1	0	1	0	0	1	1	0	1	6
hsa-miR-375	SH3GLB1	1	1	1	1	0	0	1	0	0	1	6
hsa-miR-375	SH3PXD2A	1	1	1	1	0	0	1	0	0	1	6
hsa-miR-375	SH3PXD2B	1	1	0	1	0	0	1	1	0	1	6
hsa-miR-375	SHOX2	1	1	1	1	0	0	1	0	0	1	6
hsa-miR-375	SIX3	1	1	0	1	1	0	1	0	0	1	6
hsa-miR-375	SLAIN2	1	1	0	1	0	0	1	1	0	1	6
hsa-miR-375	SLC16A2	1	1	1	1	0	0	1	0	0	1	6
hsa-miR-375	SLC1A2	1	1	0	1	0	0	1	1	0	1	6
hsa-miR-375	SLC22A5	1	1	0	1	0	0	1	1	0	1	6
hsa-miR-375	SLC25A24	1	1	0	1	0	0	1	1	0	1	6
hsa-miR-375	SLC2A12	1	1	0	1	0	0	1	1	0	1	6
hsa-miR-375	SLC7A1	1	1	0	1	1	0	1	0	0	1	6
hsa-miR-375	SLC7A11	1	1	0	0	1	0	1	1	0	1	6
hsa-miR-375	SMNDC1	1	1	0	1	0	0	1	0	1	1	6
hsa-miR-375	SMYD1	1	1	0	1	0	0	1	1	0	1	6
hsa-miR-375	SPINK5L3	1	1	1	1	0	0	1	0	0	1	6
hsa-miR-375	SPOCK2	1	1	0	1	0	0	1	1	0	1	6
hsa-miR-375	SSTR1	1	1	0	1	1	0	1	0	0	1	6
hsa-miR-375	STK3	1	1	0	1	0	0	1	0	1	1	6
hsa-miR-375	STS	1	1	0	1	0	0	1	1	0	1	6
hsa-miR-375	SYT9	1	1	0	1	0	0	1	1	0	1	6
hsa-miR-375	TBR1	1	1	0	1	1	0	1	0	0	1	6
hsa-miR-375	TCF12	1	1	0	1	1	1	0	0	0	1	6
hsa-miR-375	TCF12	1	0	0	1	1	1	1	0	0	1	6
hsa-miR-375	TEAD1	1	1	0	1	0	0	1	1	0	1	6
hsa-miR-375	TIMM8A	1	1	0	1	1	0	1	0	0	1	6
hsa-miR-375	TMEM117	1	1	0	1	1	0	1	0	0	1	6
hsa-miR-375	TMEM127	1	1	0	1	0	0	1	1	0	1	6
hsa-miR-375	TMEM135	1	1	0	1	0	0	1	1	0	1	6
hsa-miR-375	TMEM30A	1	1	0	1	1	0	1	0	0	1	6
hsa-miR-375	TOP1	1	1	0	1	1	0	1	0	0	1	6
hsa-miR-375	TRAM2	1	1	0	1	0	0	1	1	0	1	6
hsa-miR-375	TSC1	1	1	0	1	0	0	1	1	0	1	6
hsa-miR-375	UBE3A	1	1	0	1	1	1	0	0	0	1	6
hsa-miR-375	UBE3A	1	0	0	1	1	1	1	0	0	1	6
hsa-miR-375	UHMK1	1	1	0	1	1	0	1	0	0	1	6
hsa-miR-375	UHRF1BP1	1	1	0	1	0	0	1	1	0	1	6
hsa-miR-375	UNC13B	1	1	0	1	0	0	1	0	1	1	6
hsa-miR-375	USP32	1	1	0	1	1	0	1	0	0	1	6
hsa-miR-375	USP53	1	1	0	1	0	0	1	1	0	1	6
hsa-miR-375	USP6	1	1	0	1	1	0	1	0	0	1	6
hsa-miR-375	VPS13C	1	1	0	1	0	0	1	1	0	1	6
hsa-miR-375	VPS41	1	1	0	1	0	0	1	1	0	1	6
hsa-miR-375	WDFY3	1	1	0	1	1	0	1	0	0	1	6
hsa-miR-375	WDR21B	1	1	0	1	0	0	1	1	0	1	6
hsa-miR-375	WDR37	1	1	0	1	0	0	1	1	0	1	6
hsa-miR-375	WDR68	1	1	0	1	1	0	1	0	0	1	6
hsa-miR-375	WIBG	1	1	0	1	1	0	1	0	0	1	6
hsa-miR-375	WNT5A	1	1	0	1	1	0	1	0	0	1	6
hsa-miR-375	XDH	1	1	0	1	0	0	1	0	1	1	6
hsa-miR-375	XPR1	1	1	0	1	1	0	1	0	0	1	6
hsa-miR-375	XRRA1	1	1	0	1	0	0	1	1	0	1	6
hsa-miR-375	YEATS2	1	1	0	1	0	0	1	1	0	1	6
hsa-miR-375	ZBTB8	1	1	0	1	0	0	1	0	1	1	6
hsa-miR-375	ZFP1	1	1	0	1	0	0	1	1	0	1	6
hsa-miR-375	ZFP36L2	1	1	0	1	0	0	1	1	0	1	6
hsa-miR-375	ZFP91	1	1	0	1	0	0	1	1	0	1	6
hsa-miR-375	ZFPM2	1	1	0	0	1	1	1	0	0	1	6
hsa-miR-375	ZNF385B	1	1	0	1	1	0	1	0	0	1	6
hsa-miR-375	ZNF471	1	1	1	1	0	0	1	0	0	1	6
hsa-miR-375	ZRANB3	1	1	0	1	0	0	1	1	0	1	6
hsa-miR-375	42068	1	1	0	1	0	0	1	0	0	1	5
hsa-miR-375	42253	1	1	0	1	0	0	1	0	0	1	5
hsa-miR-375	42262	1	1	0	1	0	0	1	0	0	1	5
hsa-miR-375	ABHD6	1	1	0	1	0	0	1	0	0	1	5
hsa-miR-375	ACADSB	1	1	0	1	0	0	1	0	0	1	5
hsa-miR-375	ACOX1	1	1	0	1	0	0	1	0	0	1	5
hsa-miR-375	ACRC	1	1	0	1	0	0	1	0	0	1	5
hsa-miR-375	ACSL3	1	0	0	1	1	0	1	0	0	1	5
hsa-miR-375	ACSL3	1	1	0	1	1	0	0	0	0	1	5
hsa-miR-375	ACTR5	1	1	0	1	0	0	1	0	0	1	5
hsa-miR-375	ACTR8	1	1	0	1	0	0	1	0	0	1	5
hsa-miR-375	ACVR2B	1	1	0	1	0	0	1	0	0	1	5
hsa-miR-375	ADAM30	1	1	0	1	0	0	1	0	0	1	5
hsa-miR-375	ADAMDEC1	1	1	0	1	0	0	1	0	0	1	5
hsa-miR-375	ADAMTS1	1	1	0	1	0	0	1	0	0	1	5
hsa-miR-375	ADAMTS19	1	1	0	1	0	0	1	0	0	1	5
hsa-miR-375	ADAMTS6	1	1	0	1	0	0	1	0	0	1	5
hsa-miR-375	ADAT2	1	1	0	1	0	0	1	0	0	1	5
hsa-miR-375	ADCY1	1	1	0	1	0	0	1	0	0	1	5
hsa-miR-375	AFAP1L2	1	1	0	1	0	0	1	0	0	1	5
hsa-miR-375	AFF2	1	1	0	1	0	0	1	0	0	1	5
hsa-miR-375	AGBL5	1	1	0	1	0	0	1	0	0	1	5
hsa-miR-375	AGPAT3	1	1	0	1	0	0	1	0	0	1	5
hsa-miR-375	AGPAT4	1	1	0	1	0	0	1	0	0	1	5
hsa-miR-375	AGPS	1	1	0	1	0	0	1	0	0	1	5
hsa-miR-375	AGT	1	1	0	1	0	0	1	0	0	1	5
hsa-miR-375	AHCTF1	1	1	0	1	0	0	1	0	0	1	5
hsa-miR-375	AHR	0	1	0	1	1	0	1	0	0	1	5
hsa-miR-375	AIM1	1	1	0	1	0	0	1	0	0	1	5
hsa-miR-375	AKAP6	1	1	0	1	0	0	1	0	0	1	5
hsa-miR-375	AKAP7	1	1	0	1	0	0	1	0	0	1	5
hsa-miR-375	AKR1B10	1	1	0	1	0	0	1	0	0	1	5
hsa-miR-375	AKR1CL2	1	1	0	1	0	0	1	0	0	1	5
hsa-miR-375	ALOX5AP	1	1	0	1	0	0	1	0	0	1	5
hsa-miR-375	AMMECR1	1	1	0	1	0	0	1	0	0	1	5
hsa-miR-375	AMOTL1	1	0	0	1	0	0	1	1	0	1	5
hsa-miR-375	ANGEL2	1	1	0	1	0	0	1	0	0	1	5
hsa-miR-375	ANKRD10	1	1	0	1	0	0	1	0	0	1	5
hsa-miR-375	ANKRD13B	1	1	0	1	0	0	1	0	0	1	5
hsa-miR-375	ANKRD34A	1	1	0	0	0	0	1	1	0	1	5
hsa-miR-375	ANKRD50	1	1	0	1	0	0	1	0	0	1	5
hsa-miR-375	ANKRD57	1	1	0	1	0	0	1	0	0	1	5
hsa-miR-375	AP1S3	1	1	0	1	0	0	1	0	0	1	5
hsa-miR-375	AP2B1	1	1	0	1	0	0	1	0	0	1	5
hsa-miR-375	APBA2	1	1	0	1	0	0	1	0	0	1	5
hsa-miR-375	API5	1	1	0	1	0	0	1	0	0	1	5
hsa-miR-375	APOB	1	1	0	1	0	0	1	0	0	1	5
hsa-miR-375	APPL2	1	1	0	1	0	0	1	0	0	1	5
hsa-miR-375	AQP4	1	1	0	1	0	0	1	0	0	1	5
hsa-miR-375	ARHGAP24	1	1	0	1	0	0	1	0	0	1	5
hsa-miR-375	ARHGDIA	1	0	0	1	0	0	1	1	0	1	5
hsa-miR-375	ARHGEF6	1	1	0	1	0	0	1	0	0	1	5
hsa-miR-375	ARHGEF9	1	1	0	0	0	0	1	1	0	1	5
hsa-miR-375	ARID2	1	1	0	1	0	0	1	0	0	1	5
hsa-miR-375	ARID4A	1	1	0	1	0	0	1	0	0	1	5
hsa-miR-375	ARID5B	1	1	0	1	0	0	1	0	0	1	5
hsa-miR-375	ARL14	1	1	0	1	0	0	1	0	0	1	5
hsa-miR-375	ARL4C	1	1	0	1	0	0	1	0	0	1	5
hsa-miR-375	AS3MT	1	1	0	1	0	0	1	0	0	1	5
hsa-miR-375	ASF1A	1	1	0	1	0	0	1	0	0	1	5
hsa-miR-375	ATE1	1	1	0	1	0	0	1	0	0	1	5
hsa-miR-375	ATM	1	1	0	1	0	0	1	0	0	1	5
hsa-miR-375	ATP10D	1	1	0	1	0	0	1	0	0	1	5
hsa-miR-375	ATP11A	1	1	0	1	0	0	1	0	0	1	5
hsa-miR-375	ATP1A2	1	1	0	1	0	0	1	0	0	1	5
hsa-miR-375	ATP6V1C1	1	1	0	1	0	0	1	0	0	1	5
hsa-miR-375	ATP6V1H	1	1	0	1	0	0	1	0	0	1	5
hsa-miR-375	ATP7B	1	1	0	1	0	0	1	0	0	1	5
hsa-miR-375	ATP8A1	1	1	0	1	0	0	1	0	0	1	5
hsa-miR-375	ATP8B1	1	1	0	1	0	0	1	0	0	1	5
hsa-miR-375	ATPAF1	1	1	0	1	0	0	1	0	0	1	5
hsa-miR-375	AVPR1A	1	1	0	1	0	0	1	0	0	1	5
hsa-miR-375	AZI2	1	1	0	1	0	0	1	0	0	1	5
hsa-miR-375	B3GALT1	1	1	0	1	0	0	1	0	0	1	5
hsa-miR-375	B3GAT1	1	0	0	1	0	0	1	1	0	1	5
hsa-miR-375	B4GALT5	1	1	0	1	0	0	1	0	0	1	5
hsa-miR-375	BAHCC1	0	1	1	1	0	0	1	0	0	1	5
hsa-miR-375	BBS10	1	1	0	1	0	0	1	0	0	1	5
hsa-miR-375	BCAT1	1	1	0	1	0	0	1	0	0	1	5
hsa-miR-375	BCDIN3D	1	1	0	1	0	0	1	0	0	1	5
hsa-miR-375	BCDO2	1	1	0	1	0	0	1	0	0	1	5
hsa-miR-375	BCL10	1	1	0	1	0	0	1	0	0	1	5
hsa-miR-375	BCL6	1	1	0	1	1	0	0	0	0	1	5
hsa-miR-375	BCORL1	1	1	0	1	0	0	1	0	0	1	5
hsa-miR-375	BDH2	1	1	0	1	0	0	1	0	0	1	5
hsa-miR-375	BHMT	1	1	0	1	0	0	1	0	0	1	5
hsa-miR-375	BIN2	1	1	0	1	0	0	1	0	0	1	5
hsa-miR-375	BMPR2	1	1	0	1	0	0	1	0	0	1	5
hsa-miR-375	BNC2	1	1	0	1	0	0	1	0	0	1	5
hsa-miR-375	BRCC3	1	1	0	1	0	0	1	0	0	1	5
hsa-miR-375	BRP44L	1	1	0	1	0	0	1	0	0	1	5
hsa-miR-375	BRWD1	1	1	0	1	0	0	1	0	0	1	5
hsa-miR-375	C10orf26	1	0	1	1	0	0	1	0	0	1	5
hsa-miR-375	C10orf54	1	1	0	1	0	0	1	0	0	1	5
hsa-miR-375	C10orf57	1	1	0	1	0	0	1	0	0	1	5
hsa-miR-375	C10orf83	1	0	0	1	0	0	1	1	0	1	5
hsa-miR-375	C11orf54	1	1	0	1	0	0	1	0	0	1	5
hsa-miR-375	C12orf23	1	1	0	1	0	0	1	0	0	1	5
hsa-miR-375	C13orf23	1	0	0	1	1	1	0	0	0	1	5
hsa-miR-375	C13orf3	1	1	0	1	0	0	1	0	0	1	5
hsa-miR-375	C13orf33	1	1	0	1	0	0	1	0	0	1	5
hsa-miR-375	C14orf126	1	1	0	1	0	0	1	0	0	1	5
hsa-miR-375	C14orf138	1	1	0	1	0	0	1	0	0	1	5
hsa-miR-375	C14orf180	1	1	0	1	0	0	1	0	0	1	5
hsa-miR-375	C14orf83	1	1	0	1	0	0	1	0	0	1	5
hsa-miR-375	C15orf54	1	1	0	1	0	0	1	0	0	1	5
hsa-miR-375	C16orf46	1	1	0	1	0	0	1	0	0	1	5
hsa-miR-375	C16orf55	1	1	0	1	0	0	1	0	0	1	5
hsa-miR-375	C17orf77	1	1	0	1	0	0	1	0	0	1	5
hsa-miR-375	C17orf78	1	1	0	1	0	0	1	0	0	1	5
hsa-miR-375	C1orf108	1	1	0	1	0	0	1	0	0	1	5
hsa-miR-375	C1orf109	1	1	0	1	0	0	1	0	0	1	5
hsa-miR-375	C1orf114	1	1	0	1	0	0	1	0	0	1	5
hsa-miR-375	C1orf151	1	1	0	1	0	0	1	0	0	1	5
hsa-miR-375	C1orf69	1	1	0	1	0	0	1	0	0	1	5
hsa-miR-375	C1orf96	1	1	0	1	0	0	1	0	0	1	5
hsa-miR-375	C20orf20	1	1	0	1	0	0	1	0	0	1	5
hsa-miR-375	C22orf25	1	1	0	1	0	0	1	0	0	1	5
hsa-miR-375	C22orf9	1	1	0	1	0	0	1	0	0	1	5
hsa-miR-375	C2orf29	1	1	0	1	0	0	1	0	0	1	5
hsa-miR-375	C2orf34	1	1	0	1	0	0	1	0	0	1	5
hsa-miR-375	C2orf37	1	1	0	1	0	0	1	0	0	1	5
hsa-miR-375	C2orf44	1	1	0	1	0	0	1	0	0	1	5
hsa-miR-375	C2orf67	1	1	0	1	0	0	1	0	0	1	5
hsa-miR-375	C3orf15	1	1	0	1	0	0	1	0	0	1	5
hsa-miR-375	C3orf23	1	1	0	1	0	0	1	0	0	1	5
hsa-miR-375	C3orf30	1	1	0	1	0	0	1	0	0	1	5
hsa-miR-375	C3orf62	1	1	0	1	0	0	1	0	0	1	5
hsa-miR-375	C3orf63	1	1	0	1	0	0	0	1	0	1	5
hsa-miR-375	C4orf15	1	1	0	1	0	0	1	0	0	1	5
hsa-miR-375	C4orf16	1	1	0	1	0	0	1	0	0	1	5
hsa-miR-375	C5orf29	1	1	0	1	0	0	1	0	0	1	5
hsa-miR-375	C6orf106	1	1	0	1	0	0	1	0	0	1	5
hsa-miR-375	C6orf114	1	1	0	1	0	0	1	0	0	1	5
hsa-miR-375	C6orf115	1	1	0	1	0	0	1	0	0	1	5
hsa-miR-375	C6orf190	1	1	0	1	0	0	1	0	0	1	5
hsa-miR-375	C6orf89	1	1	0	1	0	0	1	0	0	1	5
hsa-miR-375	C7	1	1	0	1	0	0	1	0	0	1	5
hsa-miR-375	C7orf46	1	1	0	1	0	0	1	0	0	1	5
hsa-miR-375	C8orf31	1	1	0	1	0	0	1	0	0	1	5
hsa-miR-375	C8orf46	1	1	0	1	0	0	1	0	0	1	5
hsa-miR-375	C9orf100	1	1	0	1	0	0	1	0	0	1	5
hsa-miR-375	C9orf150	1	1	0	1	0	0	1	0	0	1	5
hsa-miR-375	C9orf152	1	1	0	1	0	0	1	0	0	1	5
hsa-miR-375	C9orf41	1	1	0	1	0	0	1	0	0	1	5
hsa-miR-375	C9orf6	1	1	0	1	0	0	1	0	0	1	5
hsa-miR-375	C9orf68	1	1	0	1	0	0	1	0	0	1	5
hsa-miR-375	C9orf82	1	1	0	1	0	0	1	0	0	1	5
hsa-miR-375	CA14	1	1	0	1	0	0	1	0	0	1	5
hsa-miR-375	CA5B	1	1	0	1	0	0	1	0	0	1	5
hsa-miR-375	CABLES2	1	1	0	1	0	0	1	0	0	1	5
hsa-miR-375	CALB1	1	1	0	1	0	0	1	0	0	1	5
hsa-miR-375	CALCOCO1	1	1	0	1	0	0	1	0	0	1	5
hsa-miR-375	CAMTA1	1	1	0	1	0	0	1	0	0	1	5
hsa-miR-375	CAND1	1	1	0	1	0	0	1	0	0	1	5
hsa-miR-375	CASZ1	1	1	0	1	0	0	1	0	0	1	5
hsa-miR-375	CBL	1	1	0	1	0	0	1	0	0	1	5
hsa-miR-375	CCBP2	1	1	0	1	0	0	1	0	0	1	5
hsa-miR-375	CCDC128	1	1	0	1	0	0	1	0	0	1	5
hsa-miR-375	CCDC25	1	1	0	1	0	0	1	0	0	1	5
hsa-miR-375	CCDC32	1	1	0	1	0	0	1	0	0	1	5
hsa-miR-375	CCDC6	1	1	0	1	0	0	1	0	0	1	5
hsa-miR-375	CCDC88C	1	1	0	1	0	0	1	0	0	1	5
hsa-miR-375	CCL28	1	1	0	1	0	0	1	0	0	1	5
hsa-miR-375	CCND2	1	1	0	1	0	0	1	0	0	1	5
hsa-miR-375	CD2AP	1	1	0	1	0	0	1	0	0	1	5
hsa-miR-375	CD46	1	0	0	1	0	0	1	1	0	1	5
hsa-miR-375	CD68	1	1	0	1	0	0	1	0	0	1	5
hsa-miR-375	CDC23	1	1	0	1	0	0	1	0	0	1	5
hsa-miR-375	CDC2L6	1	1	0	1	0	0	1	0	0	1	5
hsa-miR-375	CDH12	1	1	0	1	0	0	1	0	0	1	5
hsa-miR-375	CDK6	1	0	0	1	0	0	1	1	0	1	5
hsa-miR-375	CDKL2	1	1	0	1	0	0	1	0	0	1	5
hsa-miR-375	CDKN2B	1	1	0	1	0	0	1	0	0	1	5
hsa-miR-375	CDON	1	1	0	1	0	0	1	0	0	1	5
hsa-miR-375	CDR2	1	1	0	1	0	0	1	0	0	1	5
hsa-miR-375	CEACAM5	1	1	0	1	0	0	1	0	0	1	5
hsa-miR-375	CEACAM8	1	1	0	1	0	0	1	0	0	1	5
hsa-miR-375	CEBPG	1	1	0	1	0	0	1	0	0	1	5
hsa-miR-375	CENPM	1	1	0	1	0	0	1	0	0	1	5
hsa-miR-375	CENTD1	1	1	0	1	0	0	1	0	0	1	5
hsa-miR-375	CHD6	1	1	0	1	0	0	1	0	0	1	5
hsa-miR-375	CHIC1	1	1	0	1	0	0	1	0	0	1	5
hsa-miR-375	CHML	1	1	0	1	0	0	1	0	0	1	5
hsa-miR-375	CHODL	1	1	0	0	0	0	1	1	0	1	5
hsa-miR-375	CIAO1	1	1	0	1	0	0	1	0	0	1	5
hsa-miR-375	CIT	1	1	0	1	0	0	1	0	0	1	5
hsa-miR-375	CKAP2	1	1	0	1	0	0	1	0	0	1	5
hsa-miR-375	CLCA4	1	1	0	1	0	0	1	0	0	1	5
hsa-miR-375	CLDN1	1	1	0	1	0	0	1	0	0	1	5
hsa-miR-375	CLN5	1	1	0	1	0	0	1	0	0	1	5
hsa-miR-375	CLOCK	1	1	0	1	0	0	1	0	0	1	5
hsa-miR-375	CLTC	1	1	0	1	0	0	1	0	0	1	5
hsa-miR-375	CNIH4	0	1	0	1	1	0	1	0	0	1	5
hsa-miR-375	CNKSR3	1	1	0	1	0	0	1	0	0	1	5
hsa-miR-375	CNNM4	1	1	0	1	0	0	1	0	0	1	5
hsa-miR-375	CNOT7	1	1	0	1	0	0	1	0	0	1	5
hsa-miR-375	CNOT8	1	1	0	1	0	0	1	0	0	1	5
hsa-miR-375	CNR1	1	1	0	1	0	0	1	0	0	1	5
hsa-miR-375	CNTNAP2	1	1	0	1	0	0	1	0	0	1	5
hsa-miR-375	COG2	1	1	0	1	0	0	1	0	0	1	5
hsa-miR-375	COL14A1	1	1	0	1	0	0	1	0	0	1	5
hsa-miR-375	COL16A1	1	1	0	1	0	0	1	0	0	1	5
hsa-miR-375	COL4A4	1	1	0	1	0	0	1	0	0	1	5
hsa-miR-375	COL4A6	1	1	0	1	0	0	1	0	0	1	5
hsa-miR-375	COL5A1	1	1	0	1	0	0	1	0	0	1	5
hsa-miR-375	COL5A2	1	1	0	1	0	0	1	0	0	1	5
hsa-miR-375	COL5A3	1	1	0	1	0	0	1	0	0	1	5
hsa-miR-375	COMMD8	1	1	0	1	0	0	1	0	0	1	5
hsa-miR-375	COMMD9	1	1	0	1	0	0	1	0	0	1	5
hsa-miR-375	COPA	1	1	0	1	0	0	1	0	0	1	5
hsa-miR-375	COQ5	1	1	0	1	0	0	1	0	0	1	5
hsa-miR-375	CPNE8	1	1	0	0	1	0	1	0	0	1	5
hsa-miR-375	CR1	1	1	0	1	0	0	1	0	0	1	5
hsa-miR-375	CRAMP1L	1	1	0	1	0	0	1	0	0	1	5
hsa-miR-375	CRB2	1	1	0	1	0	0	1	0	0	1	5
hsa-miR-375	CREB5	1	1	0	1	0	0	1	0	0	1	5
hsa-miR-375	CREM	1	0	0	1	0	0	1	1	0	1	5
hsa-miR-375	CRISP3	1	1	0	1	0	0	1	0	0	1	5
hsa-miR-375	CRISPLD1	1	1	0	1	0	0	1	0	0	1	5
hsa-miR-375	CRISPLD2	1	1	0	1	0	0	1	0	0	1	5
hsa-miR-375	CROT	1	1	0	1	0	0	1	0	0	1	5
hsa-miR-375	CSNK1G1	1	1	0	1	0	0	1	0	0	1	5
hsa-miR-375	CSNK2A1	1	1	0	1	1	0	0	0	0	1	5
hsa-miR-375	CSNK2A1	1	0	0	1	1	0	1	0	0	1	5
hsa-miR-375	CSTF2	1	1	0	1	0	0	1	0	0	1	5
hsa-miR-375	CTPS	1	1	0	1	0	0	1	0	0	1	5
hsa-miR-375	CTSO	1	1	0	1	0	0	1	0	0	1	5
hsa-miR-375	CX3CR1	1	1	0	1	0	0	1	0	0	1	5
hsa-miR-375	CYB5B	1	1	0	1	0	0	1	0	0	1	5
hsa-miR-375	CYB5D1	1	1	0	1	0	0	1	0	0	1	5
hsa-miR-375	CYB5D2	1	1	0	1	0	0	1	0	0	1	5
hsa-miR-375	CYP1A1	1	1	0	1	0	0	1	0	0	1	5
hsa-miR-375	CYP4Z1	1	1	0	1	0	0	1	0	0	1	5
hsa-miR-375	DAZAP2	1	0	0	1	0	0	1	0	1	1	5
hsa-miR-375	DBC1	1	1	0	1	0	0	1	0	0	1	5
hsa-miR-375	DCLK1	1	1	0	1	0	0	1	0	0	1	5
hsa-miR-375	DCLK3	1	1	0	1	0	0	1	0	0	1	5
hsa-miR-375	DCUN1D4	1	1	0	1	0	0	1	0	0	1	5
hsa-miR-375	DCX	1	1	0	1	0	0	1	0	0	1	5
hsa-miR-375	DDEF2	1	1	0	1	0	0	1	0	0	1	5
hsa-miR-375	DDI1	1	1	0	1	0	0	1	0	0	1	5
hsa-miR-375	DDX17	1	1	0	1	0	0	1	0	0	1	5
hsa-miR-375	DDX50	1	1	0	1	0	0	1	0	0	1	5
hsa-miR-375	DDX60L	1	1	0	1	0	0	1	0	0	1	5
hsa-miR-375	DENND4C	1	1	0	1	0	0	1	0	0	1	5
hsa-miR-375	DERL1	1	1	0	1	0	0	1	0	0	1	5
hsa-miR-375	DERL3	1	1	0	1	0	0	1	0	0	1	5
hsa-miR-375	DGCR14	1	1	0	1	0	0	1	0	0	1	5
hsa-miR-375	DGKH	1	1	0	1	0	0	1	0	0	1	5
hsa-miR-375	DIAPH2	1	1	0	0	1	0	1	0	0	1	5
hsa-miR-375	DICER1	1	0	0	1	0	0	1	1	0	1	5
hsa-miR-375	DIP2C	1	1	0	0	1	0	1	0	0	1	5
hsa-miR-375	DIRAS3	1	1	0	1	0	0	1	0	0	1	5
hsa-miR-375	DKFZp547H025	1	1	0	1	0	0	1	0	0	1	5
hsa-miR-375	DLG2	1	0	0	1	1	0	1	0	0	1	5
hsa-miR-375	DMXL1	1	1	0	1	0	0	1	0	0	1	5
hsa-miR-375	DNAJA2	0	1	0	1	0	0	1	0	1	1	5
hsa-miR-375	DNAJB1	1	1	0	1	0	0	1	0	0	1	5
hsa-miR-375	DNAJC11	1	1	0	1	0	0	1	0	0	1	5
hsa-miR-375	DNAJC16	1	1	0	1	0	0	1	0	0	1	5
hsa-miR-375	DNAJC5B	1	1	0	1	0	0	1	0	0	1	5
hsa-miR-375	DNAJC6	1	1	0	0	0	0	1	1	0	1	5
hsa-miR-375	DNAL1	1	1	0	1	0	0	1	0	0	1	5
hsa-miR-375	DNALI1	1	1	0	0	0	0	1	1	0	1	5
hsa-miR-375	DNMT3L	1	1	0	1	0	0	1	0	0	1	5
hsa-miR-375	DOCK8	1	1	0	1	0	0	1	0	0	1	5
hsa-miR-375	DOLPP1	1	1	0	1	0	0	1	0	0	1	5
hsa-miR-375	DPYSL2	1	1	0	1	0	0	1	0	0	1	5
hsa-miR-375	DRAM	1	1	0	1	0	0	1	0	0	1	5
hsa-miR-375	DUS4L	1	1	0	1	0	0	1	0	0	1	5
hsa-miR-375	DUSP19	1	1	0	1	0	0	1	0	0	1	5
hsa-miR-375	DUSP6	1	1	0	1	0	0	1	0	0	1	5
hsa-miR-375	DYNLT3	1	1	0	1	0	0	1	0	0	1	5
hsa-miR-375	EAF1	1	1	0	1	0	0	1	0	0	1	5
hsa-miR-375	EBF2	0	1	0	1	1	0	1	0	0	1	5
hsa-miR-375	ECM2	1	1	0	1	0	0	1	0	0	1	5
hsa-miR-375	EDA2R	1	1	0	1	0	0	1	0	0	1	5
hsa-miR-375	EDG8	1	1	0	1	0	0	1	0	0	1	5
hsa-miR-375	EDIL3	1	1	0	1	0	0	1	0	0	1	5
hsa-miR-375	EGR3	1	1	0	1	0	0	1	0	0	1	5
hsa-miR-375	EHD2	1	1	0	1	0	0	1	0	0	1	5
hsa-miR-375	EIF1AY	1	1	0	1	0	0	1	0	0	1	5
hsa-miR-375	EIF2S1	1	1	0	1	0	0	1	0	0	1	5
hsa-miR-375	ELL3	1	1	0	1	0	0	1	0	0	1	5
hsa-miR-375	ELOVL6	1	0	0	1	0	0	1	1	0	1	5
hsa-miR-375	EME1	1	1	0	1	0	0	1	0	0	1	5
hsa-miR-375	ENAH	1	1	0	1	0	0	1	0	0	1	5
hsa-miR-375	ENC1	1	1	0	1	0	0	1	0	0	1	5
hsa-miR-375	ENOPH1	1	1	0	1	0	0	1	0	0	1	5
hsa-miR-375	ENPP3	1	1	0	1	0	0	1	0	0	1	5
hsa-miR-375	EPHA4	1	1	0	1	0	0	1	0	0	1	5
hsa-miR-375	ERBB4	1	1	0	1	0	0	1	0	0	1	5
hsa-miR-375	ERLIN2	1	1	0	1	0	0	1	0	0	1	5
hsa-miR-375	ERO1LB	1	1	0	1	0	0	1	0	0	1	5
hsa-miR-375	ESF1	1	1	0	1	0	0	1	0	0	1	5
hsa-miR-375	ESX1	1	1	0	1	0	0	1	0	0	1	5
hsa-miR-375	ETF1	1	1	0	1	0	0	1	0	0	1	5
hsa-miR-375	EXOC5	1	1	0	1	0	0	1	0	0	1	5
hsa-miR-375	EXTL3	1	1	0	1	0	0	1	0	0	1	5
hsa-miR-375	F11	1	1	0	1	0	0	1	0	0	1	5
hsa-miR-375	F5	1	1	0	1	0	0	1	0	0	1	5
hsa-miR-375	F8	1	1	0	1	0	0	1	0	0	1	5
hsa-miR-375	FAM101A	1	1	0	1	0	0	1	0	0	1	5
hsa-miR-375	FAM101B	1	1	0	1	0	0	1	0	0	1	5
hsa-miR-375	FAM105B	1	1	0	1	0	0	1	0	0	1	5
hsa-miR-375	FAM107B	1	1	0	1	0	0	1	0	0	1	5
hsa-miR-375	FAM111B	1	1	0	1	0	0	1	0	0	1	5
hsa-miR-375	FAM120C	1	1	0	1	0	0	1	0	0	1	5
hsa-miR-375	FAM130A1	1	1	0	1	0	0	1	0	0	1	5
hsa-miR-375	FAM134C	1	1	0	1	0	0	1	0	0	1	5
hsa-miR-375	FAM40B	1	1	0	1	0	0	1	0	0	1	5
hsa-miR-375	FAM59A	1	1	0	1	0	0	1	0	0	1	5
hsa-miR-375	FAM82C	1	1	0	1	0	0	1	0	0	1	5
hsa-miR-375	FAM91A1	1	1	0	1	0	0	1	0	0	1	5
hsa-miR-375	FAT3	0	1	0	1	0	0	1	1	0	1	5
hsa-miR-375	FBXL13	0	1	0	1	0	0	1	1	0	1	5
hsa-miR-375	FBXL19	1	1	0	1	0	0	1	0	0	1	5
hsa-miR-375	FBXL7	1	1	0	1	0	0	1	0	0	1	5
hsa-miR-375	FBXO10	1	1	0	1	0	0	1	0	0	1	5
hsa-miR-375	FBXO40	1	1	0	1	0	0	1	0	0	1	5
hsa-miR-375	FBXO45	1	1	0	1	0	0	1	0	0	1	5
hsa-miR-375	FCGR3B	1	1	0	1	0	0	1	0	0	1	5
hsa-miR-375	FCRL5	1	1	0	1	0	0	1	0	0	1	5
hsa-miR-375	FGF2	1	1	0	1	0	0	1	1	0	0	5
hsa-miR-375	FGF23	1	1	0	1	0	0	1	0	0	1	5
hsa-miR-375	FGF7	1	1	0	1	0	0	1	0	0	1	5
hsa-miR-375	FHL5	1	1	0	1	0	0	1	0	0	1	5
hsa-miR-375	FLI1	1	1	0	1	0	0	1	0	0	1	5
hsa-miR-375	FLJ31818	1	1	0	1	0	0	1	0	0	1	5
hsa-miR-375	FLRT2	1	1	0	1	0	0	1	0	0	1	5
hsa-miR-375	FMO2	1	1	0	1	0	0	1	0	0	1	5
hsa-miR-375	FNDC3B	1	1	0	1	0	0	1	0	0	1	5
hsa-miR-375	FOXF1	1	1	0	1	0	0	1	0	0	1	5
hsa-miR-375	FOXK2	1	1	0	1	0	0	1	0	0	1	5
hsa-miR-375	FRAP1	1	1	0	1	0	0	1	0	0	1	5
hsa-miR-375	FRAS1	1	1	0	1	0	0	1	0	0	1	5
hsa-miR-375	FRMD7	1	1	0	1	0	0	1	0	0	1	5
hsa-miR-375	FRYL	1	1	0	1	0	0	1	0	0	1	5
hsa-miR-375	FUT7	1	1	0	1	0	0	1	0	0	1	5
hsa-miR-375	FXC1	1	1	0	1	0	0	1	0	0	1	5
hsa-miR-375	FYCO1	1	1	0	0	0	0	1	1	0	1	5
hsa-miR-375	FZD4	1	1	0	1	0	0	1	0	0	1	5
hsa-miR-375	FZD5	1	1	0	1	0	0	1	0	0	1	5
hsa-miR-375	GABRA4	1	1	0	1	0	0	1	0	0	1	5
hsa-miR-375	GABRG1	1	1	0	1	0	0	1	0	0	1	5
hsa-miR-375	GAD1	1	1	0	1	0	0	1	0	0	1	5
hsa-miR-375	GADD45A	1	1	0	1	0	0	1	0	0	1	5
hsa-miR-375	GALNT1	1	1	0	1	0	0	1	0	0	1	5
hsa-miR-375	GANC	1	1	0	1	0	0	1	0	0	1	5
hsa-miR-375	GATA4	1	1	0	1	0	0	1	0	0	1	5
hsa-miR-375	GATAD1	1	1	0	1	0	0	1	0	0	1	5
hsa-miR-375	GATAD2A	1	1	0	1	0	0	1	0	0	1	5
hsa-miR-375	GDA	1	1	0	1	0	0	1	0	0	1	5
hsa-miR-375	GDAP2	1	1	0	1	0	0	1	0	0	1	5
hsa-miR-375	GDF11	1	1	0	1	0	0	1	0	0	1	5
hsa-miR-375	GK5	1	1	0	1	0	0	1	0	0	1	5
hsa-miR-375	GLCE	1	1	0	1	0	0	1	0	0	1	5
hsa-miR-375	GLIS3	1	1	0	1	0	0	1	0	0	1	5
hsa-miR-375	GLRX5	1	1	0	1	0	0	1	0	0	1	5
hsa-miR-375	GMFB	1	1	0	1	0	0	1	0	0	1	5
hsa-miR-375	GNGT2	1	1	0	1	0	0	1	0	0	1	5
hsa-miR-375	GPM6B	1	1	0	1	0	0	1	0	0	1	5
hsa-miR-375	GPR116	1	1	0	1	0	0	1	0	0	1	5
hsa-miR-375	GPR146	1	1	0	1	0	0	1	0	0	1	5
hsa-miR-375	GPR155	1	0	0	1	0	0	1	1	0	1	5
hsa-miR-375	GPR39	1	1	0	1	0	0	1	0	0	1	5
hsa-miR-375	GPR61	1	1	0	1	0	0	1	0	0	1	5
hsa-miR-375	GPR88	1	1	0	1	0	0	1	0	0	1	5
hsa-miR-375	GREB1	1	1	0	1	0	0	1	0	0	1	5
hsa-miR-375	GRHL3	1	1	0	1	0	0	1	0	0	1	5
hsa-miR-375	GRIA4	1	1	0	1	0	0	1	0	0	1	5
hsa-miR-375	GRID1	1	1	0	1	0	0	1	0	0	1	5
hsa-miR-375	GRIK2	1	1	0	1	0	0	0	0	1	1	5
hsa-miR-375	GRIN2B	1	1	0	0	0	0	1	1	0	1	5
hsa-miR-375	GRIN3A	1	1	0	1	0	0	1	0	0	1	5
hsa-miR-375	GSG1L	1	1	0	1	0	0	1	0	0	1	5
hsa-miR-375	GTF2A1	1	1	0	1	0	0	1	0	0	1	5
hsa-miR-375	GTF2F2	1	1	0	1	0	0	1	0	0	1	5
hsa-miR-375	GTPBP1	1	1	0	1	0	0	1	0	0	1	5
hsa-miR-375	GYPA	1	1	0	1	0	0	1	0	0	1	5
hsa-miR-375	H6PD	1	1	0	1	0	0	1	0	0	1	5
hsa-miR-375	HCFC1	1	1	0	1	0	0	1	0	0	1	5
hsa-miR-375	HDAC2	1	1	0	1	0	0	1	0	0	1	5
hsa-miR-375	HDDC3	1	1	0	1	0	0	1	0	0	1	5
hsa-miR-375	HDHD2	1	1	0	1	0	0	1	0	0	1	5
hsa-miR-375	HERC4	1	1	0	1	0	0	1	0	0	1	5
hsa-miR-375	HERPUD1	1	1	0	0	0	0	1	0	1	1	5
hsa-miR-375	HIGD1A	1	1	0	1	0	0	1	0	0	1	5
hsa-miR-375	HKDC1	1	1	0	1	0	0	1	0	0	1	5
hsa-miR-375	HMGB3	1	1	0	1	0	0	1	0	0	1	5
hsa-miR-375	HMP19	1	1	0	1	0	0	1	0	0	1	5
hsa-miR-375	HNF4G	1	1	0	1	0	0	1	0	0	1	5
hsa-miR-375	HNMT	1	1	0	1	0	0	1	0	0	1	5
hsa-miR-375	HNRNPA0	1	1	0	1	0	0	1	0	0	1	5
hsa-miR-375	HNRPD	1	1	0	1	0	0	1	0	0	1	5
hsa-miR-375	HOMEZ	1	1	0	1	0	0	1	0	0	1	5
hsa-miR-375	HOXA3	1	0	0	1	1	1	0	0	0	1	5
hsa-miR-375	HOXA3	0	1	0	1	1	1	0	0	0	1	5
hsa-miR-375	HOXB3	1	1	0	1	0	0	1	0	0	1	5
hsa-miR-375	HOXB9	1	1	0	1	0	0	1	0	0	1	5
hsa-miR-375	HOXC10	1	1	0	1	0	0	1	0	0	1	5
hsa-miR-375	HRSP12	1	1	0	1	0	0	1	0	0	1	5
hsa-miR-375	HS2ST1	1	1	0	1	0	0	1	0	0	1	5
hsa-miR-375	HSDL2	1	1	0	1	0	0	1	0	0	1	5
hsa-miR-375	HSF5	1	1	0	1	0	0	1	0	0	1	5
hsa-miR-375	HSPA12A	1	1	0	1	0	0	1	0	0	1	5
hsa-miR-375	HSPH1	1	1	0	1	0	0	1	0	0	1	5
hsa-miR-375	ICMT	1	1	0	1	0	0	1	0	0	1	5
hsa-miR-375	ICOSLG	1	1	0	1	0	0	1	0	0	1	5
hsa-miR-375	IDI1	1	1	0	1	0	0	1	0	0	1	5
hsa-miR-375	IFIT2	1	1	0	1	0	0	1	0	0	1	5
hsa-miR-375	IFNAR1	1	1	0	1	0	0	1	0	0	1	5
hsa-miR-375	IFNK	1	1	0	1	0	0	1	0	0	1	5
hsa-miR-375	IFT20	1	1	0	0	1	0	1	0	0	1	5
hsa-miR-375	IFT80	1	1	0	1	0	0	1	0	0	1	5
hsa-miR-375	IGF2BP2	1	1	0	1	0	0	1	0	0	1	5
hsa-miR-375	IHPK1	1	1	0	1	0	0	1	0	0	1	5
hsa-miR-375	IHPK3	1	1	0	1	0	0	1	0	0	1	5
hsa-miR-375	IKZF2	1	0	0	1	0	0	1	0	1	1	5
hsa-miR-375	IL13RA1	1	1	0	1	0	0	1	0	0	1	5
hsa-miR-375	IL1F5	1	1	0	1	0	0	1	0	0	1	5
hsa-miR-375	IL1R1	1	1	0	1	0	0	1	0	0	1	5
hsa-miR-375	IL1RAP	1	1	0	1	0	0	1	0	0	1	5
hsa-miR-375	IL1RL1	1	1	0	1	0	0	1	0	0	1	5
hsa-miR-375	IL22RA1	1	1	0	1	0	0	1	0	0	1	5
hsa-miR-375	IL28RA	1	1	0	1	0	0	1	0	0	1	5
hsa-miR-375	IL8RA	1	1	0	1	0	0	1	0	0	1	5
hsa-miR-375	ING5	0	1	0	1	0	0	1	1	0	1	5
hsa-miR-375	INSR	1	1	0	1	0	0	1	0	0	1	5
hsa-miR-375	IPO9	1	1	0	1	0	0	1	0	0	1	5
hsa-miR-375	IREB2	1	1	0	1	0	0	1	0	0	1	5
hsa-miR-375	IRS2	1	1	0	1	0	0	1	0	0	1	5
hsa-miR-375	ITGA3	1	1	0	1	0	0	1	0	0	1	5
hsa-miR-375	ITGB1BP2	1	1	0	1	0	0	1	0	0	1	5
hsa-miR-375	ITPR2	1	1	0	1	0	0	1	0	0	1	5
hsa-miR-375	IYD	1	1	0	1	0	0	1	0	0	1	5
hsa-miR-375	JUND	0	1	0	1	1	0	1	0	0	1	5
hsa-miR-375	KAL1	1	1	0	0	0	0	1	1	0	1	5
hsa-miR-375	KALRN	1	1	0	1	0	0	1	0	0	1	5
hsa-miR-375	KCNIP4	1	1	0	1	0	0	1	0	0	1	5
hsa-miR-375	KCNJ13	1	1	0	1	0	0	1	0	0	1	5
hsa-miR-375	KCNK1	1	1	0	1	0	0	1	0	0	1	5
hsa-miR-375	KCNK13	1	1	0	1	0	0	1	0	0	1	5
hsa-miR-375	KDR	1	1	0	1	0	0	1	0	0	1	5
hsa-miR-375	KDSR	1	1	0	1	0	0	1	0	0	1	5
hsa-miR-375	KIAA0152	1	1	0	0	0	0	1	1	0	1	5
hsa-miR-375	KIAA0319	1	1	0	1	0	0	1	0	0	1	5
hsa-miR-375	KIAA0423	1	1	0	1	0	0	1	0	0	1	5
hsa-miR-375	KIAA0494	1	1	0	1	0	0	1	0	0	1	5
hsa-miR-375	KIAA0831	1	1	0	1	0	0	1	0	0	1	5
hsa-miR-375	KIAA0999	1	1	0	1	0	0	1	0	0	1	5
hsa-miR-375	KIAA1199	1	1	0	1	0	0	1	0	0	1	5
hsa-miR-375	KIAA1333	1	1	0	1	0	0	1	0	0	1	5
hsa-miR-375	KIAA1383	1	1	0	1	0	0	1	0	0	1	5
hsa-miR-375	KIAA1576	1	1	0	1	0	0	1	0	0	1	5
hsa-miR-375	KIAA1627	1	1	0	1	0	0	1	0	0	1	5
hsa-miR-375	KIAA1804	1	1	0	1	0	0	1	0	0	1	5
hsa-miR-375	KIAA1826	1	1	0	1	0	0	1	0	0	1	5
hsa-miR-375	KIAA1853	1	1	0	1	0	0	1	0	0	1	5
hsa-miR-375	KIAA2022	1	1	0	1	0	0	1	0	0	1	5
hsa-miR-375	KIF3B	1	1	0	1	0	0	1	0	0	1	5
hsa-miR-375	KIT	1	1	0	1	0	0	1	0	0	1	5
hsa-miR-375	KLF12	1	1	0	1	0	0	1	0	0	1	5
hsa-miR-375	KLF3	1	1	0	1	0	0	1	0	0	1	5
hsa-miR-375	KLF5	1	1	0	1	0	0	1	0	0	1	5
hsa-miR-375	KLF8	1	1	0	1	0	0	1	0	0	1	5
hsa-miR-375	KLHDC1	1	1	0	1	0	0	1	0	0	1	5
hsa-miR-375	KLHL12	1	1	0	1	0	0	1	0	0	1	5
hsa-miR-375	KLHL18	1	1	0	1	0	0	1	0	0	1	5
hsa-miR-375	KLHL24	1	1	0	1	0	0	1	0	0	1	5
hsa-miR-375	KLHL28	1	1	0	1	0	0	1	0	0	1	5
hsa-miR-375	KLHL6	1	1	0	1	0	0	1	0	0	1	5
hsa-miR-375	KLHL9	1	1	0	1	0	0	1	0	0	1	5
hsa-miR-375	KRT33B	1	1	0	1	0	0	1	0	0	1	5
hsa-miR-375	KTELC1	1	1	0	1	0	0	1	0	0	1	5
hsa-miR-375	LAMP3	1	1	0	1	0	0	1	0	0	1	5
hsa-miR-375	LARS	1	1	0	1	0	0	1	0	0	1	5
hsa-miR-375	LASS3	1	1	0	1	0	0	1	0	0	1	5
hsa-miR-375	LDB3	1	1	0	1	0	0	1	0	0	1	5
hsa-miR-375	LETMD1	1	1	0	1	0	0	1	0	0	1	5
hsa-miR-375	LHFPL2	1	1	0	1	0	0	1	0	0	1	5
hsa-miR-375	LIF	1	1	0	1	0	0	1	0	0	1	5
hsa-miR-375	LIN28B	1	1	0	1	0	0	1	0	0	1	5
hsa-miR-375	LMBR1	1	1	0	1	0	0	1	0	0	1	5
hsa-miR-375	LOC130074	1	1	0	1	0	0	1	0	0	1	5
hsa-miR-375	LOC137886	1	1	0	1	0	0	1	0	0	1	5
hsa-miR-375	LOC153364	1	1	0	1	0	0	1	0	0	1	5
hsa-miR-375	LOC155006	1	1	0	1	0	0	1	0	0	1	5
hsa-miR-375	LOC196541	1	1	0	1	0	0	1	0	0	1	5
hsa-miR-375	LOC285382	1	1	0	1	0	0	1	0	0	1	5
hsa-miR-375	LOC387856	1	1	0	1	0	0	1	0	0	1	5
hsa-miR-375	LOC401152	1	1	0	1	0	0	1	0	0	1	5
hsa-miR-375	LOC441108	1	1	0	1	0	0	1	0	0	1	5
hsa-miR-375	LONRF2	1	1	0	1	0	0	1	0	0	1	5
hsa-miR-375	LPHN1	1	1	0	1	0	0	1	0	0	1	5
hsa-miR-375	LPL	0	1	0	1	0	0	1	0	1	1	5
hsa-miR-375	LRP11	1	1	0	1	0	0	1	0	0	1	5
hsa-miR-375	LRRC8E	1	1	0	1	0	0	1	0	0	1	5
hsa-miR-375	LSM5	1	1	0	1	0	0	1	0	0	1	5
hsa-miR-375	LTBP2	1	1	0	1	0	0	1	0	0	1	5
hsa-miR-375	LUC7L2	1	1	0	1	0	0	1	0	0	1	5
hsa-miR-375	LYK5	1	1	0	1	1	0	0	0	0	1	5
hsa-miR-375	LYPD6	1	1	0	1	0	0	1	0	0	1	5
hsa-miR-375	LZTFL1	1	1	0	1	0	0	1	0	0	1	5
hsa-miR-375	MAF	1	1	0	1	0	0	1	0	0	1	5
hsa-miR-375	MAGEC2	1	1	0	1	0	0	1	0	0	1	5
hsa-miR-375	MAGEH1	1	1	0	1	0	0	1	0	0	1	5
hsa-miR-375	MAGI1	1	1	0	1	0	0	1	0	0	1	5
hsa-miR-375	MAGT1	1	1	0	1	0	0	1	0	0	1	5
hsa-miR-375	MAL2	1	1	0	1	0	0	1	0	0	1	5
hsa-miR-375	MAP3K2	1	1	0	1	0	0	1	0	0	1	5
hsa-miR-375	MAP4K3	1	1	0	1	0	0	1	0	0	1	5
hsa-miR-375	MAP4K4	1	1	0	1	0	0	1	0	0	1	5
hsa-miR-375	MAP4K5	0	1	0	0	0	0	1	1	1	1	5
hsa-miR-375	MAP7D1	1	1	0	1	0	0	1	0	0	1	5
hsa-miR-375	MASP1	1	1	0	1	0	0	1	0	0	1	5
hsa-miR-375	MATR3	1	0	0	1	0	0	1	0	1	1	5
hsa-miR-375	MBD2	1	1	0	1	0	0	1	0	0	1	5
hsa-miR-375	MBL2	1	1	0	1	0	0	1	0	0	1	5
hsa-miR-375	MBNL1	1	0	0	1	1	1	0	0	0	1	5
hsa-miR-375	MBNL1	1	0	0	1	1	1	0	0	0	1	5
hsa-miR-375	MBNL1	1	0	0	1	1	1	0	0	0	1	5
hsa-miR-375	MBNL1	1	0	0	1	1	1	0	0	0	1	5
hsa-miR-375	MBNL1	1	0	0	1	1	1	0	0	0	1	5
hsa-miR-375	MBP	1	1	0	1	0	0	1	0	0	1	5
hsa-miR-375	MCL1	1	1	0	1	0	0	1	0	0	1	5
hsa-miR-375	MED13	1	1	0	1	0	0	1	0	0	1	5
hsa-miR-375	MED13L	1	1	0	1	0	0	1	0	0	1	5
hsa-miR-375	MED22	1	1	0	1	0	0	1	1	0	0	5
hsa-miR-375	MED31	1	1	0	1	0	0	1	0	0	1	5
hsa-miR-375	MED8	1	1	0	1	0	0	1	0	0	1	5
hsa-miR-375	METT10D	1	1	0	1	0	0	1	0	0	1	5
hsa-miR-375	MFRP	0	1	0	1	0	0	1	1	0	1	5
hsa-miR-375	MGAT2	1	1	0	1	0	0	1	0	0	1	5
hsa-miR-375	MGAT4A	1	1	0	1	0	0	1	0	0	1	5
hsa-miR-375	MGC3207	1	1	0	1	0	0	1	0	0	1	5
hsa-miR-375	MIB1	1	1	0	1	0	0	1	0	0	1	5
hsa-miR-375	MIER3	1	1	0	1	0	0	1	0	0	1	5
hsa-miR-375	MITF	1	1	0	1	0	0	1	0	0	1	5
hsa-miR-375	MKI67	1	1	0	1	0	0	1	0	0	1	5
hsa-miR-375	MKLN1	1	1	0	1	0	0	1	0	0	1	5
hsa-miR-375	MKRN2	1	1	0	1	0	0	1	0	0	1	5
hsa-miR-375	MLH3	1	1	0	1	0	0	1	0	0	1	5
hsa-miR-375	MLL	1	1	0	1	0	0	1	0	0	1	5
hsa-miR-375	MLLT1	1	1	0	1	0	0	1	0	0	1	5
hsa-miR-375	MMAB	1	1	0	1	0	0	1	0	0	1	5
hsa-miR-375	MMP19	1	1	0	1	0	0	1	0	0	1	5
hsa-miR-375	MND1	1	1	0	1	0	0	1	0	0	1	5
hsa-miR-375	MORC3	1	1	0	1	0	0	1	0	0	1	5
hsa-miR-375	MORF4L2	1	0	0	1	0	0	1	1	0	1	5
hsa-miR-375	MPP7	1	1	0	1	0	0	1	0	0	1	5
hsa-miR-375	MRPL30	1	1	0	1	0	0	1	0	0	1	5
hsa-miR-375	MRPL32	1	1	0	1	0	0	1	0	0	1	5
hsa-miR-375	MRPS14	1	1	0	1	0	0	1	0	0	1	5
hsa-miR-375	MS4A7	1	1	0	1	0	0	1	0	0	1	5
hsa-miR-375	MS4A8B	1	1	0	1	0	0	1	0	0	1	5
hsa-miR-375	MSI1	1	1	0	1	0	0	1	0	0	1	5
hsa-miR-375	MSI2	1	1	0	1	0	0	1	0	0	1	5
hsa-miR-375	MST1R	1	1	0	1	0	0	1	0	0	1	5
hsa-miR-375	MTHFR	1	1	0	1	0	0	1	0	0	1	5
hsa-miR-375	MTMR12	1	1	0	1	0	0	1	0	0	1	5
hsa-miR-375	MUC7	1	1	0	1	0	0	1	0	0	1	5
hsa-miR-375	MXD1	1	1	0	1	0	0	1	0	0	1	5
hsa-miR-375	MYCBP	1	1	0	1	0	0	1	0	0	1	5
hsa-miR-375	MYCBP2	1	1	0	1	0	0	1	0	0	1	5
hsa-miR-375	MYD88	1	1	0	1	0	0	1	0	0	1	5
hsa-miR-375	MYH11	1	1	0	1	0	0	1	0	0	1	5
hsa-miR-375	MYO18B	1	1	0	1	0	0	1	0	0	1	5
hsa-miR-375	MYO6	1	1	0	1	0	0	1	0	0	1	5
hsa-miR-375	MYOZ2	1	1	0	1	0	0	1	0	0	1	5
hsa-miR-375	NAALADL2	1	1	0	1	0	0	1	0	0	1	5
hsa-miR-375	NAPB	1	1	0	1	0	0	1	0	0	1	5
hsa-miR-375	NBEA	1	1	0	1	0	0	1	0	0	1	5
hsa-miR-375	NCAM1	1	1	0	1	0	0	1	0	0	1	5
hsa-miR-375	NCAPG	1	1	0	1	0	0	1	0	0	1	5
hsa-miR-375	NCOA7	1	1	0	1	0	0	1	0	0	1	5
hsa-miR-375	NECAB1	1	1	0	1	0	0	1	0	0	1	5
hsa-miR-375	NEGR1	1	1	0	1	0	0	1	0	0	1	5
hsa-miR-375	NEXN	1	1	0	1	0	0	1	0	0	1	5
hsa-miR-375	NFIX	1	1	0	1	0	0	1	0	0	1	5
hsa-miR-375	NIN	1	1	0	0	0	0	1	1	0	1	5
hsa-miR-375	NKAIN2	1	1	0	1	0	0	1	0	0	1	5
hsa-miR-375	NLE1	1	0	0	1	0	0	1	1	0	1	5
hsa-miR-375	NLGN2	1	1	0	1	0	0	1	0	0	1	5
hsa-miR-375	NLGN3	1	1	0	1	0	0	1	0	0	1	5
hsa-miR-375	NOM1	1	1	0	1	0	0	1	0	0	1	5
hsa-miR-375	NOS1	1	1	0	1	0	0	1	0	0	1	5
hsa-miR-375	NOX3	1	1	0	1	0	0	1	0	0	1	5
hsa-miR-375	NOX4	1	1	0	1	0	0	1	0	0	1	5
hsa-miR-375	NPHP4	1	1	0	1	0	0	1	0	0	1	5
hsa-miR-375	NPTXR	0	1	0	1	0	0	1	1	0	1	5
hsa-miR-375	NPY1R	1	1	0	1	0	0	1	0	0	1	5
hsa-miR-375	NPY5R	1	1	0	1	0	0	1	0	0	1	5
hsa-miR-375	NR5A2	1	0	0	1	1	1	0	0	0	1	5
hsa-miR-375	NSL1	1	1	0	1	0	0	1	0	0	1	5
hsa-miR-375	NT5DC1	1	1	0	1	0	0	1	0	0	1	5
hsa-miR-375	NT5E	1	1	0	1	0	0	1	0	0	1	5
hsa-miR-375	NUFIP2	1	1	0	1	0	0	1	0	0	1	5
hsa-miR-375	NUP50	1	1	0	1	0	0	1	0	0	1	5
hsa-miR-375	NUP54	1	1	0	1	0	0	1	0	0	1	5
hsa-miR-375	NXPH4	1	1	0	1	0	0	1	0	0	1	5
hsa-miR-375	ODZ4	1	1	0	1	0	0	1	0	0	1	5
hsa-miR-375	OLA1	1	1	0	1	0	0	1	0	0	1	5
hsa-miR-375	OLFM3	1	1	0	1	0	0	1	0	0	1	5
hsa-miR-375	OLFML2A	1	1	0	1	0	0	1	0	0	1	5
hsa-miR-375	OLR1	1	1	0	1	0	0	1	0	0	1	5
hsa-miR-375	OPA1	1	1	0	1	0	0	1	0	0	1	5
hsa-miR-375	OPN3	1	1	0	1	0	0	1	0	0	1	5
hsa-miR-375	OPRS1	1	1	0	1	0	0	1	0	0	1	5
hsa-miR-375	OSBP	1	1	0	0	0	0	1	1	0	1	5
hsa-miR-375	OSBPL8	1	1	0	1	0	0	1	0	0	1	5
hsa-miR-375	OTP	1	1	0	0	1	0	1	0	0	1	5
hsa-miR-375	OTUD6B	1	1	0	1	0	0	1	0	0	1	5
hsa-miR-375	P15RS	1	1	0	1	0	0	1	0	0	1	5
hsa-miR-375	PAFAH1B1	1	1	0	1	0	0	1	0	0	1	5
hsa-miR-375	PAG1	1	1	0	1	0	0	1	0	0	1	5
hsa-miR-375	PANX2	1	1	0	1	0	0	1	0	0	1	5
hsa-miR-375	PAPD5	1	1	0	1	0	0	1	0	0	1	5
hsa-miR-375	PAPSS2	1	1	0	1	0	0	1	0	0	1	5
hsa-miR-375	PAQR3	1	1	0	1	0	0	1	0	0	1	5
hsa-miR-375	PAX2	1	1	0	1	1	0	0	0	0	1	5
hsa-miR-375	PCDH11X	1	1	0	1	0	0	1	0	0	1	5
hsa-miR-375	PCDH11Y	1	1	0	1	0	0	1	0	0	1	5
hsa-miR-375	PCDH20	1	1	0	1	0	0	1	0	0	1	5
hsa-miR-375	PCDHB6	1	1	0	1	0	0	1	0	0	1	5
hsa-miR-375	PCSK6	1	1	0	1	0	0	1	0	0	1	5
hsa-miR-375	PDE4D	1	1	0	1	0	0	1	0	0	1	5
hsa-miR-375	PDE4D	1	0	0	1	1	1	0	0	0	1	5
hsa-miR-375	PDE5A	1	1	0	1	0	0	1	0	0	1	5
hsa-miR-375	PDE6D	1	1	0	1	0	0	1	0	0	1	5
hsa-miR-375	PDE7B	1	1	0	1	0	0	1	0	0	1	5
hsa-miR-375	PDE8A	1	1	0	1	0	0	1	0	0	1	5
hsa-miR-375	PDE8B	1	1	0	1	0	0	1	0	0	1	5
hsa-miR-375	PDGFA	1	1	0	1	0	0	1	0	0	1	5
hsa-miR-375	PDGFRA	1	1	0	1	0	0	1	0	0	1	5
hsa-miR-375	PDK1	1	1	0	1	0	0	1	0	0	1	5
hsa-miR-375	PDPN	1	1	0	1	0	0	1	0	0	1	5
hsa-miR-375	PER2	1	1	0	1	0	0	1	0	0	1	5
hsa-miR-375	PFKFB2	1	1	0	1	0	0	1	0	0	1	5
hsa-miR-375	PFTK1	1	1	0	1	0	0	1	0	0	1	5
hsa-miR-375	PGPEP1	1	1	0	1	0	0	1	0	0	1	5
hsa-miR-375	PHACTR2	1	1	0	1	0	0	1	0	0	1	5
hsa-miR-375	PHF21B	1	0	0	1	0	0	1	1	0	1	5
hsa-miR-375	PHLDA1	1	1	0	1	0	0	1	0	0	1	5
hsa-miR-375	PHLPP	1	1	0	0	1	0	1	0	0	1	5
hsa-miR-375	PHYHIPL	1	1	0	1	0	0	1	0	0	1	5
hsa-miR-375	PIF1	1	1	0	1	0	0	1	0	0	1	5
hsa-miR-375	PIGK	1	1	0	1	0	0	1	0	0	1	5
hsa-miR-375	PIGL	1	1	0	1	0	0	1	0	0	1	5
hsa-miR-375	PIP5K1C	1	1	0	1	0	0	1	0	0	1	5
hsa-miR-375	PIP5K3	1	1	0	1	0	0	1	0	0	1	5
hsa-miR-375	PIPOX	1	1	0	1	0	0	1	0	0	1	5
hsa-miR-375	PKHD1	1	1	0	1	0	0	1	0	0	1	5
hsa-miR-375	PLAG1	1	0	0	1	1	0	1	0	0	1	5
hsa-miR-375	PLDN	1	1	0	1	0	0	1	0	0	1	5
hsa-miR-375	PLEKHA3	1	1	0	1	0	0	1	0	0	1	5
hsa-miR-375	PLEKHG1	1	1	0	1	0	0	1	0	0	1	5
hsa-miR-375	PLEKHG4B	1	1	0	1	0	0	1	0	0	1	5
hsa-miR-375	PLEKHM2	1	1	0	1	0	0	1	0	0	1	5
hsa-miR-375	PLSCR1	1	1	0	1	0	0	1	0	0	1	5
hsa-miR-375	PLXNA2	1	1	0	1	0	0	1	0	0	1	5
hsa-miR-375	PM20D2	1	1	0	1	0	0	1	0	0	1	5
hsa-miR-375	PMAIP1	1	1	0	1	0	0	1	0	0	1	5
hsa-miR-375	PNMA2	0	1	0	1	0	0	1	1	0	1	5
hsa-miR-375	POGK	1	1	0	1	0	0	1	0	0	1	5
hsa-miR-375	POLH	1	1	0	1	0	0	1	0	0	1	5
hsa-miR-375	POLR3G	1	1	0	1	0	0	1	0	0	1	5
hsa-miR-375	POU3F2	1	1	0	1	0	0	1	0	0	1	5
hsa-miR-375	POU4F1	1	1	0	1	0	0	1	0	0	1	5
hsa-miR-375	PPIF	1	1	0	1	0	0	1	0	0	1	5
hsa-miR-375	PPP1R15B	1	1	0	1	0	0	1	0	0	1	5
hsa-miR-375	PPP2R1B	0	1	0	1	0	0	1	1	0	1	5
hsa-miR-375	PPP3R2	1	1	0	1	0	0	1	0	0	1	5
hsa-miR-375	PRDM1	1	1	0	1	0	0	1	0	0	1	5
hsa-miR-375	PRDM15	1	1	0	1	0	0	1	0	0	1	5
hsa-miR-375	PRDM16	1	1	0	1	0	0	1	0	0	1	5
hsa-miR-375	PRDX6	1	1	0	1	0	0	1	0	0	1	5
hsa-miR-375	PRKD3	1	1	0	1	0	0	1	0	0	1	5
hsa-miR-375	PRKG1	1	1	0	1	0	0	1	0	0	1	5
hsa-miR-375	PRKX	1	1	0	1	0	0	1	0	0	1	5
hsa-miR-375	PROS1	1	1	0	1	0	0	1	0	0	1	5
hsa-miR-375	PRPF4B	1	1	0	1	0	0	1	0	0	1	5
hsa-miR-375	PRSS16	1	1	0	1	0	0	1	0	0	1	5
hsa-miR-375	PSD3	1	1	0	1	0	0	1	0	0	1	5
hsa-miR-375	PTER	1	1	0	1	0	0	1	0	0	1	5
hsa-miR-375	PTGFR	1	1	0	1	0	0	1	0	0	1	5
hsa-miR-375	PTGIS	1	1	0	1	0	0	1	0	0	1	5
hsa-miR-375	PTGS1	1	1	0	1	0	0	1	0	0	1	5
hsa-miR-375	PTP4A2	1	1	0	1	0	0	1	0	0	1	5
hsa-miR-375	PTPMT1	1	1	0	1	0	0	1	0	0	1	5
hsa-miR-375	PTPN3	1	1	0	1	0	0	1	0	0	1	5
hsa-miR-375	PTPRE	1	1	0	1	0	0	1	0	0	1	5
hsa-miR-375	PTPRM	1	1	0	1	0	0	1	0	0	1	5
hsa-miR-375	PTPRN2	1	1	0	1	0	0	1	0	0	1	5
hsa-miR-375	PURB	0	1	0	1	1	0	1	0	0	1	5
hsa-miR-375	PUS7L	1	0	0	1	0	0	1	1	0	1	5
hsa-miR-375	PYGO2	1	1	0	1	0	0	1	0	0	1	5
hsa-miR-375	QKI	1	0	0	1	1	1	0	0	0	1	5
hsa-miR-375	RAB33B	1	1	0	1	0	0	1	0	0	1	5
hsa-miR-375	RAB38	1	1	0	1	0	0	1	0	0	1	5
hsa-miR-375	RAB39	1	1	0	1	0	0	1	0	0	1	5
hsa-miR-375	RAB39B	1	1	0	1	0	0	1	0	0	1	5
hsa-miR-375	RAB40C	1	1	0	1	0	0	1	0	0	1	5
hsa-miR-375	RAB6A	1	1	0	1	0	0	1	0	0	1	5
hsa-miR-375	RAB6B	1	1	0	1	0	0	1	0	0	1	5
hsa-miR-375	RABIF	1	1	0	1	0	0	1	0	0	1	5
hsa-miR-375	RAD51L1	1	1	0	1	0	0	1	0	0	1	5
hsa-miR-375	RAI1	1	1	0	1	0	0	1	0	0	1	5
hsa-miR-375	RANBP3	1	1	0	1	0	0	1	0	0	1	5
hsa-miR-375	RAPGEF1	1	1	0	1	0	0	1	0	0	1	5
hsa-miR-375	RAPGEF5	1	1	0	1	0	0	1	0	0	1	5
hsa-miR-375	RBAK	1	1	0	1	0	0	1	0	0	1	5
hsa-miR-375	RBM12B	1	1	0	1	0	0	1	0	0	1	5
hsa-miR-375	RBM24	1	0	0	1	0	0	1	1	0	1	5
hsa-miR-375	RBM3	1	1	0	1	0	0	1	0	0	1	5
hsa-miR-375	RBM47	1	1	0	1	0	0	1	0	0	1	5
hsa-miR-375	RBM7	1	1	0	1	0	0	1	0	0	1	5
hsa-miR-375	RBPMS	1	1	0	1	0	0	1	0	0	1	5
hsa-miR-375	RCHY1	1	1	0	1	0	0	1	0	0	1	5
hsa-miR-375	REEP5	1	1	0	1	0	0	1	0	0	1	5
hsa-miR-375	RFC3	1	1	0	1	0	0	1	0	0	1	5
hsa-miR-375	RFX4	1	1	0	1	0	0	1	0	0	1	5
hsa-miR-375	RGL1	1	1	0	1	0	0	1	0	0	1	5
hsa-miR-375	RGS16	1	1	0	1	0	0	1	0	0	1	5
hsa-miR-375	RGS4	1	1	0	1	0	0	1	0	0	1	5
hsa-miR-375	RHBDL3	1	1	0	1	0	0	1	0	0	1	5
hsa-miR-375	RIBC1	0	1	0	1	0	0	1	1	0	1	5
hsa-miR-375	RIMBP2	1	1	0	1	0	0	1	0	0	1	5
hsa-miR-375	RIOK3	1	1	0	1	0	0	1	0	0	1	5
hsa-miR-375	RIT1	1	1	0	1	0	0	1	0	0	1	5
hsa-miR-375	RNASEH2B	1	1	0	1	0	0	1	0	0	1	5
hsa-miR-375	RNASEL	1	1	0	1	0	0	1	0	0	1	5
hsa-miR-375	RNF125	1	1	0	1	0	0	1	0	0	1	5
hsa-miR-375	RNF126	1	1	0	1	0	0	1	0	0	1	5
hsa-miR-375	RNF144A	1	1	0	0	0	0	1	1	0	1	5
hsa-miR-375	RNF20	1	1	0	1	0	0	1	0	0	1	5
hsa-miR-375	RNF38	1	0	0	1	0	0	1	1	0	1	5
hsa-miR-375	RNF8	1	1	0	1	0	0	1	0	0	1	5
hsa-miR-375	RNGTT	1	1	0	1	0	0	1	0	0	1	5
hsa-miR-375	RNMT	1	1	0	1	0	0	1	0	0	1	5
hsa-miR-375	ROBO1	1	0	0	0	0	0	1	1	1	1	5
hsa-miR-375	RP11-11C5.2	1	1	0	1	0	0	1	0	0	1	5
hsa-miR-375	RP2	1	1	0	1	0	0	1	0	0	1	5
hsa-miR-375	RP4-692D3.1	1	1	0	1	0	0	1	0	0	1	5
hsa-miR-375	RP5-1103G7.6	1	1	0	1	0	0	1	0	0	1	5
hsa-miR-375	RPL28	1	1	0	1	0	0	1	0	0	1	5
hsa-miR-375	RPS6KA2	1	0	0	1	0	0	1	1	0	1	5
hsa-miR-375	RRP15	1	1	0	1	0	0	1	0	0	1	5
hsa-miR-375	RS1	1	1	0	1	0	0	1	0	0	1	5
hsa-miR-375	RSAD2	1	1	0	1	0	0	1	0	0	1	5
hsa-miR-375	RSU1	1	1	0	1	0	0	1	0	0	1	5
hsa-miR-375	RTKN2	1	1	0	1	0	0	1	0	0	1	5
hsa-miR-375	RUFY2	1	1	0	1	0	0	1	0	0	1	5
hsa-miR-375	RUNX1	1	0	0	1	1	0	1	0	0	1	5
hsa-miR-375	RUNX1	1	1	0	1	1	0	0	0	0	1	5
hsa-miR-375	RWDD3	1	1	0	1	0	0	1	0	0	1	5
hsa-miR-375	RYBP	1	1	0	1	0	0	1	0	0	1	5
hsa-miR-375	RYR2	1	1	0	1	0	0	1	0	0	1	5
hsa-miR-375	SAMD11	1	1	0	1	0	0	1	0	0	1	5
hsa-miR-375	SAMD9	1	1	0	1	0	0	1	0	0	1	5
hsa-miR-375	SAMSN1	1	1	0	1	0	0	1	0	0	1	5
hsa-miR-375	SAR1A	1	1	0	1	0	0	1	0	0	1	5
hsa-miR-375	SASS6	1	1	0	1	0	0	1	0	0	1	5
hsa-miR-375	SCN2B	1	1	0	1	0	0	1	0	0	1	5
hsa-miR-375	SDCCAG3	1	1	0	1	0	0	1	0	0	1	5
hsa-miR-375	SEL1L	1	1	0	1	0	0	1	0	0	1	5
hsa-miR-375	SELI	1	1	0	1	0	0	1	0	0	1	5
hsa-miR-375	SELT	1	1	0	1	0	0	1	0	0	1	5
hsa-miR-375	SEMA3A	1	1	0	1	0	0	1	0	0	1	5
hsa-miR-375	SEMA3D	1	1	0	1	0	0	1	0	0	1	5
hsa-miR-375	SEMA3E	1	1	0	1	0	0	1	0	0	1	5
hsa-miR-375	SEMA6D	1	1	0	1	0	0	1	0	0	1	5
hsa-miR-375	SENP6	1	1	0	1	0	0	1	0	0	1	5
hsa-miR-375	SERAC1	1	1	0	1	0	0	1	0	0	1	5
hsa-miR-375	SERBP1	1	1	0	1	0	0	1	0	0	1	5
hsa-miR-375	SERPINB8	1	0	0	1	0	0	1	1	0	1	5
hsa-miR-375	SETX	1	1	0	1	0	0	1	0	0	1	5
hsa-miR-375	SFRP4	1	1	0	1	0	0	1	0	0	1	5
hsa-miR-375	SFRS12IP1	1	1	0	1	0	0	1	0	0	1	5
hsa-miR-375	SGCB	1	1	0	1	0	0	1	0	0	1	5
hsa-miR-375	SGCD	1	0	0	1	0	0	1	1	0	1	5
hsa-miR-375	SGCZ	1	1	0	1	0	0	1	0	0	1	5
hsa-miR-375	SGK3	1	1	0	1	0	0	1	0	0	1	5
hsa-miR-375	SGMS2	1	0	0	1	0	0	1	0	1	1	5
hsa-miR-375	SH2B3	1	1	0	1	0	0	1	0	0	1	5
hsa-miR-375	SH3BP4	1	1	0	0	0	0	1	1	0	1	5
hsa-miR-375	SH3GL2	1	1	0	1	0	0	1	0	0	1	5
hsa-miR-375	SH3RF1	1	1	0	0	0	0	1	1	0	1	5
hsa-miR-375	SHANK2	1	1	0	1	0	0	1	0	0	1	5
hsa-miR-375	SHB	1	1	0	1	0	0	1	0	0	1	5
hsa-miR-375	SHPRH	1	1	0	1	0	0	1	0	0	1	5
hsa-miR-375	SHROOM3	1	1	0	1	0	0	1	0	0	1	5
hsa-miR-375	SIPA1L2	1	1	0	1	0	0	1	0	0	1	5
hsa-miR-375	SIRT3	1	1	0	1	0	0	1	0	0	1	5
hsa-miR-375	SIX4	1	1	0	1	0	0	1	0	0	1	5
hsa-miR-375	SLAMF6	1	1	0	1	0	0	1	0	0	1	5
hsa-miR-375	SLC12A2	1	1	0	1	0	0	1	0	0	1	5
hsa-miR-375	SLC22A3	1	1	0	1	0	0	1	0	0	1	5
hsa-miR-375	SLC24A3	1	1	0	1	0	0	1	0	0	1	5
hsa-miR-375	SLC25A21	1	1	0	1	0	0	1	0	0	1	5
hsa-miR-375	SLC25A31	1	1	0	1	0	0	1	0	0	1	5
hsa-miR-375	SLC31A1	1	1	0	1	0	0	1	0	0	1	5
hsa-miR-375	SLC31A2	1	1	0	1	0	0	1	0	0	1	5
hsa-miR-375	SLC35A2	1	1	0	1	0	0	1	0	0	1	5
hsa-miR-375	SLC35B4	1	1	0	1	0	0	1	0	0	1	5
hsa-miR-375	SLC35F1	1	1	0	1	0	0	1	0	0	1	5
hsa-miR-375	SLC35F2	1	1	0	1	0	0	1	0	0	1	5
hsa-miR-375	SLC46A2	1	1	0	1	0	0	1	0	0	1	5
hsa-miR-375	SLC46A3	1	1	0	1	0	0	1	0	0	1	5
hsa-miR-375	SLC4A4	1	1	0	1	0	0	1	0	0	1	5
hsa-miR-375	SLC4A4	1	0	0	1	1	1	0	0	0	1	5
hsa-miR-375	SLC5A7	1	1	0	1	0	0	1	0	0	1	5
hsa-miR-375	SLC6A3	1	1	0	1	0	0	1	0	0	1	5
hsa-miR-375	SLC8A1	1	1	0	1	0	0	1	0	0	1	5
hsa-miR-375	SLC8A3	1	1	0	1	0	0	1	0	0	1	5
hsa-miR-375	SLC9A6	1	1	0	1	0	0	1	0	0	1	5
hsa-miR-375	SLCO4C1	1	1	0	1	0	0	1	0	0	1	5
hsa-miR-375	SLFN13	1	1	0	1	0	0	1	0	0	1	5
hsa-miR-375	SLITRK3	1	1	0	0	0	0	1	1	0	1	5
hsa-miR-375	SMAP1	1	1	0	1	0	0	1	0	0	1	5
hsa-miR-375	SMARCA2	1	1	0	1	0	0	1	0	0	1	5
hsa-miR-375	SMCR7	1	0	0	1	0	0	1	1	0	1	5
hsa-miR-375	SMCR7L	1	1	0	1	0	0	1	0	0	1	5
hsa-miR-375	SMPX	1	1	0	1	0	0	1	0	0	1	5
hsa-miR-375	SMYD2	1	1	0	1	0	0	1	0	0	1	5
hsa-miR-375	SNAI2	1	1	0	1	0	0	1	0	0	1	5
hsa-miR-375	SNAP91	1	1	0	1	0	0	1	0	0	1	5
hsa-miR-375	SNTB2	1	1	0	1	0	0	1	0	0	1	5
hsa-miR-375	SOCS5	1	1	0	1	1	0	0	0	0	1	5
hsa-miR-375	SOCS5	1	0	0	1	1	0	1	0	0	1	5
hsa-miR-375	SORCS1	1	1	0	1	0	0	1	0	0	1	5
hsa-miR-375	SOX21	0	1	0	1	1	0	1	0	0	1	5
hsa-miR-375	SPAG6	1	1	0	1	0	0	1	0	0	1	5
hsa-miR-375	SPIN4	1	1	0	1	0	0	1	0	0	1	5
hsa-miR-375	SPN	1	1	0	1	0	0	1	0	0	1	5
hsa-miR-375	SPOCK1	1	1	0	1	0	0	1	0	0	1	5
hsa-miR-375	SPOCK3	1	1	0	1	0	0	1	0	0	1	5
hsa-miR-375	SPOPL	1	1	0	1	0	0	1	0	0	1	5
hsa-miR-375	SPRED1	1	1	0	1	0	0	1	0	0	1	5
hsa-miR-375	SPRED2	1	1	0	1	0	0	1	0	0	1	5
hsa-miR-375	SPRYD5	1	1	0	1	0	0	1	0	0	1	5
hsa-miR-375	SPTLC2	1	1	0	1	0	0	1	0	0	1	5
hsa-miR-375	SRFBP1	1	1	0	1	0	0	1	0	0	1	5
hsa-miR-375	SRGAP3	1	1	0	1	0	0	1	0	0	1	5
hsa-miR-375	SRPRB	1	1	0	1	0	0	1	0	0	1	5
hsa-miR-375	ST3GAL5	1	1	0	1	0	0	1	0	0	1	5
hsa-miR-375	ST8SIA1	1	1	0	1	0	0	1	0	0	1	5
hsa-miR-375	ST8SIA2	1	1	0	1	0	0	1	0	0	1	5
hsa-miR-375	ST8SIA3	1	1	0	1	0	0	1	0	0	1	5
hsa-miR-375	STAC2	1	1	0	1	0	0	1	0	0	1	5
hsa-miR-375	STARD7	1	1	0	1	0	0	1	0	0	1	5
hsa-miR-375	STBD1	1	1	0	1	0	0	1	0	0	1	5
hsa-miR-375	STK38L	1	1	0	1	0	0	1	0	0	1	5
hsa-miR-375	STOML3	1	1	0	1	0	0	1	0	0	1	5
hsa-miR-375	STT3A	1	1	0	1	0	0	1	0	0	1	5
hsa-miR-375	STX11	1	1	0	1	0	0	1	0	0	1	5
hsa-miR-375	STX12	1	1	0	1	0	0	1	0	0	1	5
hsa-miR-375	STX6	1	1	0	1	0	0	1	0	0	1	5
hsa-miR-375	SUDS3	1	1	0	1	0	0	1	0	0	1	5
hsa-miR-375	SUPT7L	1	1	0	1	0	0	1	0	0	1	5
hsa-miR-375	SVIL	1	1	0	1	0	0	1	0	0	1	5
hsa-miR-375	SYNCRIP	1	1	0	1	0	0	1	0	0	1	5
hsa-miR-375	SYNJ2BP	1	1	0	1	0	0	1	0	0	1	5
hsa-miR-375	SYP	1	1	0	1	0	0	1	0	0	1	5
hsa-miR-375	SYPL2	1	1	0	1	0	0	1	0	0	1	5
hsa-miR-375	TADA1L	1	1	0	1	0	0	1	0	0	1	5
hsa-miR-375	TAF2	1	1	0	1	0	0	1	0	0	1	5
hsa-miR-375	TAL1	1	1	0	1	0	0	1	0	0	1	5
hsa-miR-375	TANC2	1	1	0	1	0	0	1	0	0	1	5
hsa-miR-375	TAT	1	1	0	0	0	0	1	1	0	1	5
hsa-miR-375	TBC1D29	1	1	0	1	0	0	1	0	0	1	5
hsa-miR-375	TBC1D4	1	1	0	1	0	0	1	0	0	1	5
hsa-miR-375	TBC1D8B	1	1	0	1	0	0	1	0	0	1	5
hsa-miR-375	TBC1D9	1	1	0	1	0	0	1	0	0	1	5
hsa-miR-375	TBX18	1	1	0	1	0	0	1	0	0	1	5
hsa-miR-375	TBX21	1	1	0	1	0	0	1	0	0	1	5
hsa-miR-375	TCF12	1	0	0	1	1	1	0	0	0	1	5
hsa-miR-375	TCF12	1	0	0	1	1	1	0	0	0	1	5
hsa-miR-375	TCHP	1	0	0	1	0	0	1	0	1	1	5
hsa-miR-375	TEAD4	1	1	0	1	0	0	1	0	0	1	5
hsa-miR-375	TET1	1	1	0	1	0	0	1	0	0	1	5
hsa-miR-375	TF	1	1	0	1	0	0	1	0	0	1	5
hsa-miR-375	TFAP2E	1	1	0	1	0	0	1	0	0	1	5
hsa-miR-375	TGDS	1	1	0	1	0	0	1	0	0	1	5
hsa-miR-375	TGFBR2	1	1	0	1	0	0	1	0	0	1	5
hsa-miR-375	TGIF2	1	1	0	1	0	0	1	0	0	1	5
hsa-miR-375	THAP2	1	1	0	1	0	0	1	0	0	1	5
hsa-miR-375	THBS2	1	1	0	1	0	0	1	0	0	1	5
hsa-miR-375	THUMPD1	1	1	0	1	0	0	1	0	0	1	5
hsa-miR-375	TIFA	1	1	0	1	0	0	1	0	0	1	5
hsa-miR-375	TIMM13	1	1	0	1	0	0	1	0	0	1	5
hsa-miR-375	TIMM17A	1	1	0	1	0	0	1	0	0	1	5
hsa-miR-375	TLE4	1	1	0	1	0	0	1	0	0	1	5
hsa-miR-375	TLOC1	1	1	0	1	0	0	1	0	0	1	5
hsa-miR-375	TLR7	1	1	0	1	0	0	1	0	0	1	5
hsa-miR-375	TMCO7	1	0	0	1	0	0	1	1	0	1	5
hsa-miR-375	TMEM126B	1	1	0	1	0	0	1	0	0	1	5
hsa-miR-375	TMEM132B	1	1	0	1	0	0	1	0	0	1	5
hsa-miR-375	TMEM144	1	1	0	1	0	0	1	0	0	1	5
hsa-miR-375	TMEM154	1	1	0	0	1	0	1	0	0	1	5
hsa-miR-375	TMEM161A	0	1	0	1	0	0	1	0	1	1	5
hsa-miR-375	TMEM19	1	1	0	1	0	0	1	0	0	1	5
hsa-miR-375	TMEM207	1	1	0	1	0	0	1	0	0	1	5
hsa-miR-375	TMEM32	1	1	0	1	0	0	1	0	0	1	5
hsa-miR-375	TMEM80	1	1	0	1	0	0	1	0	0	1	5
hsa-miR-375	TMEM87A	1	1	0	1	0	0	1	0	0	1	5
hsa-miR-375	TMEM9B	1	1	0	1	0	0	1	0	0	1	5
hsa-miR-375	TMOD3	1	1	0	1	0	0	1	0	0	1	5
hsa-miR-375	TNKS	1	1	0	1	0	0	1	0	0	1	5
hsa-miR-375	TNN	1	1	0	1	0	0	1	0	0	1	5
hsa-miR-375	TNS1	1	1	0	1	0	0	1	0	0	1	5
hsa-miR-375	TNS3	1	1	0	1	0	0	1	0	0	1	5
hsa-miR-375	TOM1L1	1	1	0	1	0	0	1	0	0	1	5
hsa-miR-375	TOMM20	1	1	0	1	0	0	1	0	0	1	5
hsa-miR-375	TOPORS	1	1	0	1	0	0	1	0	0	1	5
hsa-miR-375	TOR1AIP2	1	1	0	1	0	0	1	0	0	1	5
hsa-miR-375	TOX2	1	0	0	1	0	0	1	0	1	1	5
hsa-miR-375	TPMT	1	1	0	1	0	0	1	0	0	1	5
hsa-miR-375	TPP1	1	1	0	1	0	0	1	0	0	1	5
hsa-miR-375	TRAPPC6B	1	1	0	1	0	0	1	0	0	1	5
hsa-miR-375	TRDMT1	1	1	0	0	0	0	1	1	0	1	5
hsa-miR-375	TRIM33	1	1	0	1	0	0	1	0	0	1	5
hsa-miR-375	TRIM39	1	1	0	1	1	0	0	0	0	1	5
hsa-miR-375	TRIM52	1	1	0	1	0	0	1	0	0	1	5
hsa-miR-375	TRIO	1	1	0	1	0	0	1	0	0	1	5
hsa-miR-375	TRPM6	1	1	0	1	0	0	1	0	0	1	5
hsa-miR-375	TSHZ3	1	1	0	1	0	0	1	0	0	1	5
hsa-miR-375	TSPAN2	1	1	0	1	0	0	1	0	0	1	5
hsa-miR-375	TSPYL1	1	1	0	1	0	0	1	0	0	1	5
hsa-miR-375	TTC13	1	1	0	1	0	0	1	0	0	1	5
hsa-miR-375	TTC7B	1	1	0	1	0	0	1	0	0	1	5
hsa-miR-375	TUBB6	1	1	0	1	0	0	1	0	0	1	5
hsa-miR-375	TUBGCP3	1	1	0	1	0	0	1	0	0	1	5
hsa-miR-375	TYMS	1	1	0	1	0	0	1	0	0	1	5
hsa-miR-375	TYW3	1	1	0	1	0	0	1	0	0	1	5
hsa-miR-375	UBA2	1	1	0	1	0	0	1	0	0	1	5
hsa-miR-375	UBE2H	1	1	0	1	0	0	1	0	0	1	5
hsa-miR-375	UBE3A	1	0	0	1	1	1	0	0	0	1	5
hsa-miR-375	UBLCP1	1	1	0	1	0	0	1	0	0	1	5
hsa-miR-375	ULK2	1	1	0	1	0	0	1	0	0	1	5
hsa-miR-375	UNC13A	1	1	0	1	0	0	1	0	0	1	5
hsa-miR-375	UQCC	1	1	0	1	0	0	1	0	0	1	5
hsa-miR-375	UROC1	1	1	0	1	0	0	1	0	0	1	5
hsa-miR-375	USP1	1	0	0	1	1	0	1	0	0	1	5
hsa-miR-375	USP14	1	1	0	1	0	0	1	0	0	1	5
hsa-miR-375	USP22	1	1	0	1	0	0	1	0	0	1	5
hsa-miR-375	USP37	1	1	0	1	0	0	1	0	0	1	5
hsa-miR-375	USP38	1	1	0	1	0	0	1	0	0	1	5
hsa-miR-375	USP9X	1	1	0	1	0	0	1	0	0	1	5
hsa-miR-375	USPL1	1	1	0	1	0	0	1	0	0	1	5
hsa-miR-375	UST	1	1	0	1	0	0	1	0	0	1	5
hsa-miR-375	UTY	1	1	0	1	0	0	1	0	0	1	5
hsa-miR-375	UVRAG	1	1	0	1	0	0	1	0	0	1	5
hsa-miR-375	VAPA	1	1	0	1	0	0	1	0	0	1	5
hsa-miR-375	VASN	1	1	0	1	0	0	1	0	0	1	5
hsa-miR-375	VEGFB	1	1	0	1	0	0	1	0	0	1	5
hsa-miR-375	VENTX	1	1	0	1	0	0	1	0	0	1	5
hsa-miR-375	VPS13B	1	0	0	1	0	0	1	0	1	1	5
hsa-miR-375	VPS13D	1	1	0	1	0	0	1	0	0	1	5
hsa-miR-375	VTI1A	1	1	0	1	0	0	1	0	0	1	5
hsa-miR-375	WASF3	1	1	0	1	0	0	1	0	0	1	5
hsa-miR-375	WDHD1	1	1	0	1	0	0	1	0	0	1	5
hsa-miR-375	WDR32	1	1	0	1	0	0	1	0	0	1	5
hsa-miR-375	WDR40B	1	1	0	1	0	0	1	0	0	1	5
hsa-miR-375	WDR51B	1	1	0	1	0	0	1	0	0	1	5
hsa-miR-375	WDR7	1	1	0	1	0	0	1	0	0	1	5
hsa-miR-375	WFDC10A	1	1	0	1	0	0	1	0	0	1	5
hsa-miR-375	WFDC10B	1	1	0	1	0	0	1	0	0	1	5
hsa-miR-375	WWC2	1	1	0	1	0	0	1	0	0	1	5
hsa-miR-375	XAF1	1	0	1	0	0	0	1	1	0	1	5
hsa-miR-375	XIAP	1	1	0	1	0	0	1	0	0	1	5
hsa-miR-375	XKR6	1	1	0	0	1	0	1	0	0	1	5
hsa-miR-375	XPNPEP2	1	1	0	1	0	0	1	0	0	1	5
hsa-miR-375	XPO7	0	1	0	1	0	0	1	0	1	1	5
hsa-miR-375	XRCC2	1	1	0	1	0	0	1	0	0	1	5
hsa-miR-375	XRCC6BP1	1	1	0	1	0	0	1	0	0	1	5
hsa-miR-375	XYLB	1	1	0	1	0	0	1	0	0	1	5
hsa-miR-375	XYLT1	1	1	0	1	0	0	1	0	0	1	5
hsa-miR-375	YAP1	1	0	0	1	1	1	0	0	0	1	5
hsa-miR-375	YOD1	1	1	0	1	0	0	1	0	0	1	5
hsa-miR-375	YPEL2	1	1	0	1	0	0	1	0	0	1	5
hsa-miR-375	YWHAB	1	1	0	1	0	0	1	0	0	1	5
hsa-miR-375	YWHAZ	1	0	0	1	1	0	1	0	0	1	5
hsa-miR-375	ZBTB20	1	1	0	1	0	0	1	0	0	1	5
hsa-miR-375	ZBTB33	1	1	0	1	0	0	1	0	0	1	5
hsa-miR-375	ZC3H14	1	1	0	1	0	0	1	0	0	1	5
hsa-miR-375	ZC3HAV1	1	1	0	1	0	0	1	0	0	1	5
hsa-miR-375	ZDHHC17	1	1	0	1	0	0	1	0	0	1	5
hsa-miR-375	ZFHX4	0	1	0	1	1	0	1	0	0	1	5
hsa-miR-375	ZFP14	1	1	0	1	0	0	1	0	0	1	5
hsa-miR-375	ZFP30	1	1	0	1	0	0	1	0	0	1	5
hsa-miR-375	ZFYVE26	1	1	0	1	0	0	1	0	0	1	5
hsa-miR-375	ZIC5	1	1	0	1	0	0	1	0	0	1	5
hsa-miR-375	ZKSCAN1	1	1	0	1	0	0	1	0	0	1	5
hsa-miR-375	ZMAT4	1	1	0	1	0	0	1	0	0	1	5
hsa-miR-375	ZNF100	1	1	0	1	0	0	1	0	0	1	5
hsa-miR-375	ZNF131	1	1	0	1	0	0	1	0	0	1	5
hsa-miR-375	ZNF135	1	1	0	1	0	0	1	0	0	1	5
hsa-miR-375	ZNF19	1	1	0	1	0	0	1	0	0	1	5
hsa-miR-375	ZNF208	1	1	0	1	0	0	1	0	0	1	5
hsa-miR-375	ZNF229	1	1	0	1	0	0	1	0	0	1	5
hsa-miR-375	ZNF273	1	1	0	1	0	0	1	0	0	1	5
hsa-miR-375	ZNF33A	1	1	0	1	0	0	1	0	0	1	5
hsa-miR-375	ZNF346	1	1	0	1	0	0	1	0	0	1	5
hsa-miR-375	ZNF37A	1	0	0	1	0	0	1	1	0	1	5
hsa-miR-375	ZNF396	1	1	0	1	0	0	1	0	0	1	5
hsa-miR-375	ZNF415	1	1	0	1	0	0	1	0	0	1	5
hsa-miR-375	ZNF436	1	0	0	1	0	0	1	1	0	1	5
hsa-miR-375	ZNF493	1	1	0	1	0	0	1	0	0	1	5
hsa-miR-375	ZNF498	1	1	0	1	0	0	1	0	0	1	5
hsa-miR-375	ZNF518B	1	1	0	1	0	0	1	0	0	1	5
hsa-miR-375	ZNF684	1	1	0	1	0	0	1	0	0	1	5
hsa-miR-375	ZNF710	1	1	0	1	0	0	1	0	0	1	5
hsa-miR-375	ZNF800	1	1	0	1	0	0	1	0	0	1	5
hsa-miR-375	ZNF831	1	1	0	1	0	0	1	0	0	1	5
hsa-miR-375	ZNF91	1	1	0	1	0	0	1	0	0	1	5
hsa-miR-375	ZPLD1	1	0	0	1	0	0	1	1	0	1	5
hsa-miR-375	ZRANB1	1	1	0	1	0	0	1	0	0	1	5
hsa-miR-375	ZSCAN29	1	1	0	1	0	0	1	0	0	1	5
hsa-miR-375	42253	1	1	0	1	0	0	0	0	0	1	4
hsa-miR-375	42262	1	1	0	1	0	0	0	0	0	1	4
hsa-miR-375	A2BP1	1	1	0	1	0	0	0	0	0	1	4
hsa-miR-375	A2BP1	1	1	0	1	0	0	0	0	0	1	4
hsa-miR-375	AAK1	0	1	0	0	0	0	1	1	0	1	4
hsa-miR-375	ABHD2	1	0	0	1	0	0	1	0	0	1	4
hsa-miR-375	ABHD2	1	1	0	1	0	0	0	0	0	1	4
hsa-miR-375	ABL2	1	0	0	1	0	0	1	0	0	1	4
hsa-miR-375	ABLIM1	1	0	0	1	0	0	1	0	0	1	4
hsa-miR-375	ABLIM1	1	1	0	1	0	0	0	0	0	1	4
hsa-miR-375	ACPL2	1	1	0	1	0	0	0	0	0	1	4
hsa-miR-375	ACPL2	1	0	0	1	0	0	1	0	0	1	4
hsa-miR-375	ACSL5	1	1	0	1	0	0	0	0	0	1	4
hsa-miR-375	ACSL5	1	0	0	1	0	0	1	0	0	1	4
hsa-miR-375	ACTN2	1	1	0	0	0	0	1	0	0	1	4
hsa-miR-375	ACVR1C	0	1	0	1	0	0	0	1	0	1	4
hsa-miR-375	ACVRL1	1	0	0	1	0	0	1	0	0	1	4
hsa-miR-375	ACVRL1	1	1	0	1	0	0	0	0	0	1	4
hsa-miR-375	ADAMTS3	1	1	0	0	0	0	1	0	0	1	4
hsa-miR-375	ADCY10	1	0	0	0	0	0	0	1	1	1	4
hsa-miR-375	ADCYAP1	1	0	0	1	0	0	1	0	0	1	4
hsa-miR-375	ADCYAP1	1	1	0	1	0	0	0	0	0	1	4
hsa-miR-375	AEBP2	1	1	0	1	0	0	0	0	0	1	4
hsa-miR-375	AFAP1L1	1	1	0	0	0	0	1	0	0	1	4
hsa-miR-375	AFM	1	1	0	0	0	0	1	0	0	1	4
hsa-miR-375	AGPAT1	1	1	0	1	0	0	0	0	0	1	4
hsa-miR-375	AK5	1	0	0	1	0	0	1	0	0	1	4
hsa-miR-375	AK5	1	1	0	1	0	0	0	0	0	1	4
hsa-miR-375	ALG10B	0	1	0	1	0	0	1	0	0	1	4
hsa-miR-375	ANKHD1	1	0	0	1	0	0	1	0	0	1	4
hsa-miR-375	ANKRD26	0	1	0	1	0	0	1	0	0	1	4
hsa-miR-375	ANKRD52	0	1	0	1	0	0	1	0	0	1	4
hsa-miR-375	ANKRD6	0	1	0	1	0	0	1	0	0	1	4
hsa-miR-375	ANXA11	1	1	0	1	0	0	0	0	0	1	4
hsa-miR-375	ANXA11	1	0	0	1	0	0	1	0	0	1	4
hsa-miR-375	APEX1	1	0	0	1	0	0	1	0	0	1	4
hsa-miR-375	APOL6	0	1	0	1	0	0	1	0	0	1	4
hsa-miR-375	ARHGAP26	0	1	0	0	0	0	1	1	0	1	4
hsa-miR-375	ARL3	0	1	0	0	0	0	1	1	0	1	4
hsa-miR-375	ASCC3	1	1	0	1	0	0	0	0	0	1	4
hsa-miR-375	ASCL1	1	1	0	0	0	0	1	0	0	1	4
hsa-miR-375	ATP10B	1	1	0	0	0	0	1	0	0	1	4
hsa-miR-375	ATP11A	1	1	0	1	0	0	0	0	0	1	4
hsa-miR-375	ATP1B4	1	0	0	1	0	0	1	0	0	1	4
hsa-miR-375	ATP6V1G3	1	1	0	1	0	0	1	0	0	0	4
hsa-miR-375	ATXN1	1	1	0	1	0	0	0	0	0	1	4
hsa-miR-375	ATXN7L3	0	1	0	1	0	0	1	0	0	1	4
hsa-miR-375	B3GAT1	1	1	0	1	0	0	0	0	0	1	4
hsa-miR-375	B3GNT5	1	1	0	0	0	0	1	0	0	1	4
hsa-miR-375	BACE1	0	1	0	0	0	0	1	1	0	1	4
hsa-miR-375	BDH1	1	1	0	1	0	0	0	0	0	1	4
hsa-miR-375	BDH1	1	0	0	1	0	0	1	0	0	1	4
hsa-miR-375	BMF	0	1	0	0	0	0	1	1	0	1	4
hsa-miR-375	BMPR1B	0	1	0	1	0	0	0	1	0	1	4
hsa-miR-375	BOLL	1	0	0	1	0	0	1	0	0	1	4
hsa-miR-375	BOLL	1	1	0	1	0	0	0	0	0	1	4
hsa-miR-375	BRWD1	1	1	0	1	0	0	0	0	0	1	4
hsa-miR-375	BVES	1	0	0	1	0	0	1	0	0	1	4
hsa-miR-375	C10orf26	1	1	0	1	0	0	0	0	0	1	4
hsa-miR-375	C10orf55	0	1	0	1	0	0	1	0	0	1	4
hsa-miR-375	C10orf83	1	1	0	1	0	0	0	0	0	1	4
hsa-miR-375	C11orf41	0	1	0	1	0	0	1	0	0	1	4
hsa-miR-375	C11orf57	1	1	0	1	0	0	0	0	0	1	4
hsa-miR-375	C11orf63	1	1	0	1	0	0	0	0	0	1	4
hsa-miR-375	C12orf61	0	1	0	1	0	0	1	0	0	1	4
hsa-miR-375	C13orf18	0	1	0	1	0	0	1	0	0	1	4
hsa-miR-375	C13orf34	1	1	0	0	0	0	1	0	0	1	4
hsa-miR-375	C14orf159	0	0	0	1	0	0	1	1	0	1	4
hsa-miR-375	C14orf181	0	1	0	1	0	0	1	0	0	1	4
hsa-miR-375	C15orf41	1	1	0	1	0	0	0	0	0	1	4
hsa-miR-375	C15orf41	1	0	0	1	0	0	1	0	0	1	4
hsa-miR-375	C17orf68	1	1	0	0	0	0	1	0	0	1	4
hsa-miR-375	C17orf76	1	1	0	1	0	0	0	0	0	1	4
hsa-miR-375	C17orf76	1	1	0	1	0	0	0	0	0	1	4
hsa-miR-375	C17orf85	1	0	0	1	0	0	1	0	0	1	4
hsa-miR-375	C18orf1	1	0	0	1	0	0	1	0	0	1	4
hsa-miR-375	C18orf1	1	1	0	1	0	0	0	0	0	1	4
hsa-miR-375	C18orf54	1	0	0	1	0	0	1	0	0	1	4
hsa-miR-375	C19orf12	1	1	0	1	0	0	0	0	0	1	4
hsa-miR-375	C19orf12	1	0	0	1	0	0	1	0	0	1	4
hsa-miR-375	C1GALT1	0	1	0	1	0	0	0	0	1	1	4
hsa-miR-375	C1orf107	1	1	0	0	0	0	1	0	0	1	4
hsa-miR-375	C20orf194	0	1	0	1	0	0	1	0	0	1	4
hsa-miR-375	C20orf200	0	1	0	1	0	0	1	0	0	1	4
hsa-miR-375	C2orf13	0	1	0	0	0	0	1	1	0	1	4
hsa-miR-375	C2orf3	1	0	0	1	0	0	1	0	0	1	4
hsa-miR-375	C3orf59	1	1	0	0	0	0	1	0	0	1	4
hsa-miR-375	C3orf63	1	1	0	1	0	0	0	0	0	1	4
hsa-miR-375	C4orf18	1	1	0	1	0	0	0	0	0	1	4
hsa-miR-375	C4orf18	1	0	0	1	0	0	1	0	0	1	4
hsa-miR-375	C5orf23	0	1	0	1	0	0	1	0	0	1	4
hsa-miR-375	C5orf40	0	1	0	1	0	0	1	0	0	1	4
hsa-miR-375	C8orf38	0	1	0	1	0	0	1	0	0	1	4
hsa-miR-375	C9orf102	0	1	0	1	0	0	1	0	0	1	4
hsa-miR-375	CACNB2	1	0	0	1	0	0	1	0	0	1	4
hsa-miR-375	CACNB2	1	1	0	1	0	0	0	0	0	1	4
hsa-miR-375	CADM1	1	1	0	0	0	0	1	0	0	1	4
hsa-miR-375	CALN1	1	0	0	1	0	0	1	0	0	1	4
hsa-miR-375	CALN1	1	1	0	1	0	0	0	0	0	1	4
hsa-miR-375	CAMKK2	0	1	0	0	0	0	1	1	0	1	4
hsa-miR-375	CAPN3	1	1	0	1	0	0	0	0	0	1	4
hsa-miR-375	CASP7	1	1	0	1	0	0	0	0	0	1	4
hsa-miR-375	CAST	0	1	0	1	0	0	1	0	0	1	4
hsa-miR-375	CBX3	1	1	0	1	0	0	0	0	0	1	4
hsa-miR-375	CBX3	1	0	0	1	0	0	1	0	0	1	4
hsa-miR-375	CCDC102B	1	1	0	1	0	0	0	0	0	1	4
hsa-miR-375	CCDC80	1	0	0	1	0	0	1	0	0	1	4
hsa-miR-375	CCDC80	1	1	0	1	0	0	0	0	0	1	4
hsa-miR-375	CCPG1	1	1	0	0	0	0	1	0	0	1	4
hsa-miR-375	CD46	1	1	0	1	0	0	0	0	0	1	4
hsa-miR-375	CDC42SE2	1	1	0	1	0	0	0	0	0	1	4
hsa-miR-375	CDC42SE2	1	0	0	1	0	0	1	0	0	1	4
hsa-miR-375	CDH13	0	1	0	0	0	0	1	1	1	0	4
hsa-miR-375	CDKN2B	1	1	0	1	0	0	0	0	0	1	4
hsa-miR-375	CENPL	1	1	0	1	0	0	0	0	0	1	4
hsa-miR-375	CENPM	1	1	0	1	0	0	0	0	0	1	4
hsa-miR-375	CEPT1	0	1	0	0	0	0	1	0	1	1	4
hsa-miR-375	CHL1	1	1	0	0	0	0	1	0	0	1	4
hsa-miR-375	CLCN5	1	1	0	1	0	0	0	0	0	1	4
hsa-miR-375	CLDN23	0	1	0	1	0	0	1	0	0	1	4
hsa-miR-375	CLGN	1	1	0	1	0	0	0	0	0	1	4
hsa-miR-375	CLU	1	1	0	1	0	0	0	0	0	1	4
hsa-miR-375	CLU	1	0	0	1	0	0	1	0	0	1	4
hsa-miR-375	CMTM3	1	0	0	1	0	0	1	0	0	1	4
hsa-miR-375	CMTM4	1	1	0	1	0	0	1	0	0	0	4
hsa-miR-375	COL18A1	1	0	0	1	0	0	1	0	0	1	4
hsa-miR-375	COL4A3	1	1	0	1	0	0	1	0	0	0	4
hsa-miR-375	COPS8	1	1	0	1	0	0	0	0	0	1	4
hsa-miR-375	COPS8	1	0	0	1	0	0	1	0	0	1	4
hsa-miR-375	CPEB2	1	0	0	1	1	0	0	0	0	1	4
hsa-miR-375	CPM	1	1	0	1	0	0	0	0	0	1	4
hsa-miR-375	CRB1	0	1	0	1	0	0	1	0	0	1	4
hsa-miR-375	CREBZF	0	1	0	1	0	0	1	0	0	1	4
hsa-miR-375	CREG1	1	1	0	0	0	0	1	0	0	1	4
hsa-miR-375	CREM	1	1	0	1	0	0	0	0	0	1	4
hsa-miR-375	CREM	1	1	0	1	0	0	0	0	0	1	4
hsa-miR-375	CSGALNACT2	1	1	0	0	0	0	1	0	0	1	4
hsa-miR-375	CSNK2A1	1	0	0	1	1	0	0	0	0	1	4
hsa-miR-375	CUL5	1	1	0	0	0	0	1	0	0	1	4
hsa-miR-375	CXCL1	0	1	0	1	0	0	1	0	0	1	4
hsa-miR-375	CYFIP2	1	0	0	1	0	0	1	0	0	1	4
hsa-miR-375	CYP4F11	1	1	0	1	0	0	0	0	0	1	4
hsa-miR-375	CYP4F11	1	0	0	1	0	0	1	0	0	1	4
hsa-miR-375	DAB2	0	1	0	1	0	0	1	0	0	1	4
hsa-miR-375	DBNL	1	1	0	1	0	0	0	0	0	1	4
hsa-miR-375	DCBLD2	1	1	0	0	0	0	1	0	0	1	4
hsa-miR-375	DEK	1	1	0	0	0	0	1	0	0	1	4
hsa-miR-375	DERL3	1	1	0	1	0	0	0	0	0	1	4
hsa-miR-375	DFNA5	1	1	0	1	0	0	0	0	0	1	4
hsa-miR-375	DGKG	0	1	0	1	0	0	1	0	0	1	4
hsa-miR-375	DGKH	1	1	0	1	0	0	0	0	0	1	4
hsa-miR-375	DGKI	1	1	0	0	0	0	1	0	0	1	4
hsa-miR-375	DICER1	1	1	0	1	0	0	0	0	0	1	4
hsa-miR-375	DIRAS2	1	1	0	0	0	0	1	0	0	1	4
hsa-miR-375	DKFZp667G2110	0	1	0	0	0	0	1	1	0	1	4
hsa-miR-375	DLGAP2	0	1	0	0	0	0	1	1	0	1	4
hsa-miR-375	DMD	1	1	0	1	0	0	0	0	0	1	4
hsa-miR-375	DMD	1	1	0	1	0	0	0	0	0	1	4
hsa-miR-375	DMRT2	1	1	0	1	0	0	1	0	0	0	4
hsa-miR-375	DNAJC21	1	1	0	1	0	0	0	0	0	1	4
hsa-miR-375	DNAJC21	1	0	0	1	0	0	1	0	0	1	4
hsa-miR-375	DNASE1L1	1	1	0	1	0	0	0	0	0	1	4
hsa-miR-375	DNASE1L1	1	0	0	1	0	0	1	0	0	1	4
hsa-miR-375	DPY19L1	0	1	0	0	0	0	1	1	0	1	4
hsa-miR-375	DRP2	0	1	0	1	0	0	1	0	0	1	4
hsa-miR-375	DSC3	1	1	0	1	0	0	0	0	0	1	4
hsa-miR-375	DYRK1A	1	1	0	1	0	0	0	0	0	1	4
hsa-miR-375	DYRK1A	1	1	0	1	0	0	0	0	0	1	4
hsa-miR-375	DYRK1A	1	0	0	1	0	0	1	0	0	1	4
hsa-miR-375	DYRK1A	1	1	0	1	0	0	0	0	0	1	4
hsa-miR-375	E2F7	1	1	0	0	0	0	1	0	0	1	4
hsa-miR-375	ECHDC1	1	0	0	1	0	0	1	0	0	1	4
hsa-miR-375	ECHDC1	1	1	0	1	0	0	0	0	0	1	4
hsa-miR-375	EFEMP1	1	1	0	1	0	0	0	0	0	1	4
hsa-miR-375	EHBP1	1	1	0	0	0	0	1	0	0	1	4
hsa-miR-375	EIF2A	1	1	0	0	0	0	1	0	0	1	4
hsa-miR-375	ELFN2	0	1	0	1	0	0	1	0	0	1	4
hsa-miR-375	ELMO2	1	1	0	1	0	0	0	0	0	1	4
hsa-miR-375	ELOVL6	1	1	0	1	0	0	0	0	0	1	4
hsa-miR-375	ENPP1	0	1	0	1	0	0	0	0	1	1	4
hsa-miR-375	EPB41	1	0	0	1	0	0	1	0	0	1	4
hsa-miR-375	EPB41	1	1	0	1	0	0	0	0	0	1	4
hsa-miR-375	ERBB2	1	0	0	1	0	0	1	0	0	1	4
hsa-miR-375	ERBB2	1	1	0	1	0	0	0	0	0	1	4
hsa-miR-375	ERLIN1	1	1	0	1	0	0	0	0	0	1	4
hsa-miR-375	ERLIN1	1	0	0	1	0	0	1	0	0	1	4
hsa-miR-375	ESR1	1	1	0	1	0	0	0	0	0	1	4
hsa-miR-375	ESRRG	1	1	0	1	0	0	0	0	0	1	4
hsa-miR-375	ESRRG	1	0	0	1	0	0	1	0	0	1	4
hsa-miR-375	ETNK1	1	1	0	0	0	0	1	0	0	1	4
hsa-miR-375	EXOC6	0	1	0	1	0	0	1	0	0	1	4
hsa-miR-375	EYA2	1	1	0	1	0	0	0	0	0	1	4
hsa-miR-375	EYA4	1	0	0	1	0	0	1	0	0	1	4
hsa-miR-375	EYA4	1	1	0	1	0	0	0	0	0	1	4
hsa-miR-375	FAM104A	1	1	0	1	0	0	1	0	0	0	4
hsa-miR-375	FAM122A	0	1	0	1	0	0	1	0	0	1	4
hsa-miR-375	FAM135A	1	0	0	1	0	0	1	0	0	1	4
hsa-miR-375	FAM148A	0	1	0	1	0	0	1	0	0	1	4
hsa-miR-375	FAM18A	0	1	0	1	0	0	1	1	0	0	4
hsa-miR-375	FAM80B	0	1	0	1	0	0	1	0	0	1	4
hsa-miR-375	FAM84B	0	1	0	0	0	0	1	1	0	1	4
hsa-miR-375	FERMT2	1	0	0	1	0	0	1	0	0	1	4
hsa-miR-375	FGF12	1	1	0	0	0	0	1	0	0	1	4
hsa-miR-375	FILIP1	1	1	0	0	0	0	1	0	0	1	4
hsa-miR-375	FKBP5	0	1	0	1	0	0	1	0	0	1	4
hsa-miR-375	FKTN	1	1	0	1	0	0	0	0	0	1	4
hsa-miR-375	FLG2	1	1	0	0	0	0	1	0	0	1	4
hsa-miR-375	FLJ35773	0	1	0	1	0	0	1	0	0	1	4
hsa-miR-375	FLJ37078	1	1	0	1	0	0	0	0	0	1	4
hsa-miR-375	FLRT3	1	1	0	1	0	0	0	0	0	1	4
hsa-miR-375	FLRT3	1	0	0	1	0	0	1	0	0	1	4
hsa-miR-375	FMR1	1	1	0	0	0	0	1	0	0	1	4
hsa-miR-375	FOXG1	1	1	0	0	0	0	1	0	1	0	4
hsa-miR-375	FOXN3	1	1	0	1	0	0	0	0	0	1	4
hsa-miR-375	FOXN3	1	0	0	1	0	0	1	0	0	1	4
hsa-miR-375	FOXO3	0	1	0	1	0	0	1	0	0	1	4
hsa-miR-375	FPRL1	1	1	0	1	0	0	0	0	0	1	4
hsa-miR-375	FREM2	1	1	0	0	0	0	1	0	0	1	4
hsa-miR-375	FRMD6	1	0	0	1	0	0	1	0	0	1	4
hsa-miR-375	FRMD6	1	1	0	1	0	0	0	0	0	1	4
hsa-miR-375	FUT8	1	0	0	1	0	0	1	0	0	1	4
hsa-miR-375	GAB1	0	1	0	1	0	0	1	0	0	1	4
hsa-miR-375	GCET2	1	1	0	1	0	0	0	0	0	1	4
hsa-miR-375	GCNT1	1	0	0	1	0	0	1	0	0	1	4
hsa-miR-375	GGTLC1	1	1	0	1	0	0	0	0	0	1	4
hsa-miR-375	GJA5	1	0	0	1	0	0	1	0	0	1	4
hsa-miR-375	GJA5	1	1	0	1	0	0	0	0	0	1	4
hsa-miR-375	GLIPR1	1	1	0	1	0	0	1	0	0	0	4
hsa-miR-375	GLT8D3	0	1	0	1	0	0	1	0	0	1	4
hsa-miR-375	GNG7	0	1	0	1	0	0	1	0	0	1	4
hsa-miR-375	GNL3L	1	0	0	1	0	0	1	0	0	1	4
hsa-miR-375	GOSR1	1	0	0	1	0	0	1	0	0	1	4
hsa-miR-375	GOSR1	1	1	0	1	0	0	0	0	0	1	4
hsa-miR-375	GPR128	1	1	0	0	0	0	1	0	0	1	4
hsa-miR-375	GPR155	1	1	0	1	0	0	0	0	0	1	4
hsa-miR-375	GPR23	0	1	0	1	0	0	1	0	0	1	4
hsa-miR-375	GRB10	1	0	0	1	0	0	1	0	0	1	4
hsa-miR-375	GRB10	1	1	0	1	0	0	0	0	0	1	4
hsa-miR-375	GRHL2	0	1	0	0	0	0	1	1	0	1	4
hsa-miR-375	GRIA3	0	1	0	1	0	0	1	0	0	1	4
hsa-miR-375	GRIA4	1	1	0	1	0	0	0	0	0	1	4
hsa-miR-375	GRIA4	1	1	0	1	0	0	0	0	0	1	4
hsa-miR-375	GRIK2	1	1	0	1	0	0	0	0	0	1	4
hsa-miR-375	GRIK3	0	1	1	1	0	0	0	0	0	1	4
hsa-miR-375	GRLF1	0	1	0	1	0	0	1	0	0	1	4
hsa-miR-375	GRM1	1	1	0	1	0	0	0	0	0	1	4
hsa-miR-375	GRM1	1	1	0	1	0	0	0	0	0	1	4
hsa-miR-375	GRM8	1	1	0	1	0	0	0	0	0	1	4
hsa-miR-375	GRM8	1	1	0	1	0	0	0	0	0	1	4
hsa-miR-375	GTF3C2	1	1	0	1	0	0	0	0	0	1	4
hsa-miR-375	GTF3C2	0	0	0	1	1	0	1	0	0	1	4
hsa-miR-375	GUF1	0	1	0	1	0	0	1	0	0	1	4
hsa-miR-375	H2AFJ	0	1	0	1	0	0	1	0	0	1	4
hsa-miR-375	HDHD1A	1	0	0	1	0	0	1	0	0	1	4
hsa-miR-375	HELLS	0	1	0	1	0	0	1	0	0	1	4
hsa-miR-375	HEMK1	1	1	0	0	0	0	1	0	0	1	4
hsa-miR-375	HEY1	1	0	0	1	0	0	1	0	0	1	4
hsa-miR-375	HEY1	1	1	0	1	0	0	0	0	0	1	4
hsa-miR-375	HIVEP2	1	1	0	0	0	0	1	0	0	1	4
hsa-miR-375	HNRNPC	1	1	0	1	0	0	0	0	0	1	4
hsa-miR-375	HNRPDL	1	1	0	0	0	0	1	0	0	1	4
hsa-miR-375	HNT	1	0	0	1	0	0	1	0	0	1	4
hsa-miR-375	HOXA10	0	1	0	1	0	0	1	0	0	1	4
hsa-miR-375	HOXC4	1	0	0	1	0	0	1	0	0	1	4
hsa-miR-375	ICK	1	1	0	1	0	0	0	0	0	1	4
hsa-miR-375	ICK	1	0	0	1	0	0	1	0	0	1	4
hsa-miR-375	IFI44L	1	1	0	1	0	0	0	0	0	1	4
hsa-miR-375	IGF1	0	1	0	1	0	0	0	1	0	1	4
hsa-miR-375	IGF1R	1	1	0	0	0	0	1	0	0	1	4
hsa-miR-375	IGFBP4	1	1	0	0	0	0	1	0	0	1	4
hsa-miR-375	IHPK2	1	1	0	1	0	0	0	0	0	1	4
hsa-miR-375	IKZF1	0	1	0	1	0	0	1	0	0	1	4
hsa-miR-375	IKZF2	1	1	0	1	0	0	0	0	0	1	4
hsa-miR-375	IL1RAP	1	1	0	1	0	0	0	0	0	1	4
hsa-miR-375	IL28RA	1	1	0	1	0	0	0	0	0	1	4
hsa-miR-375	INSIG1	1	1	0	1	0	0	0	0	0	1	4
hsa-miR-375	IQCG	1	1	0	1	0	0	0	0	0	1	4
hsa-miR-375	ITGA3	1	1	0	1	0	0	0	0	0	1	4
hsa-miR-375	JAG1	0	1	0	0	0	0	1	1	0	1	4
hsa-miR-375	JMJD6	0	1	0	1	0	0	1	0	0	1	4
hsa-miR-375	KBTBD10	0	1	0	1	0	0	1	0	0	1	4
hsa-miR-375	KCNAB1	1	0	0	1	0	0	1	0	0	1	4
hsa-miR-375	KCNAB1	1	1	0	1	0	0	0	0	0	1	4
hsa-miR-375	KCNB2	0	1	0	1	0	0	1	0	0	1	4
hsa-miR-375	KCNK2	1	0	0	1	0	0	1	0	0	1	4
hsa-miR-375	KCNK2	1	1	0	1	0	0	0	0	0	1	4
hsa-miR-375	KCNN4	1	1	0	0	0	0	1	0	0	1	4
hsa-miR-375	KCNRG	1	1	0	1	0	0	1	0	0	0	4
hsa-miR-375	KCNU1	1	1	0	0	0	0	1	0	0	1	4
hsa-miR-375	KCTD16	0	1	0	1	0	0	1	0	0	1	4
hsa-miR-375	KCTD20	0	1	0	0	0	0	1	1	0	1	4
hsa-miR-375	KIAA0157	1	1	0	0	0	0	1	0	0	1	4
hsa-miR-375	KIAA0319L	0	0	0	1	0	0	1	1	0	1	4
hsa-miR-375	KIAA0841	0	1	0	1	0	0	1	0	0	1	4
hsa-miR-375	KIAA1109	0	1	0	1	0	0	1	0	0	1	4
hsa-miR-375	KIAA1191	1	1	0	1	0	0	0	0	0	1	4
hsa-miR-375	KIAA1191	1	0	0	1	0	0	1	0	0	1	4
hsa-miR-375	KIAA1324L	1	0	0	1	0	0	1	0	0	1	4
hsa-miR-375	KIAA1430	0	1	0	1	0	0	1	0	0	1	4
hsa-miR-375	KIAA1919	0	1	0	1	0	0	1	0	0	1	4
hsa-miR-375	KIAA2026	1	1	0	0	0	0	1	0	0	1	4
hsa-miR-375	KIF4A	1	1	0	0	0	0	1	0	0	1	4
hsa-miR-375	KLHDC7A	1	1	0	0	0	0	1	0	0	1	4
hsa-miR-375	KLHL14	0	1	0	0	0	0	1	1	0	1	4
hsa-miR-375	KRTAP1-3	0	1	1	1	0	0	0	0	0	1	4
hsa-miR-375	KYNU	1	1	0	1	0	0	0	0	0	1	4
hsa-miR-375	LANCL1	1	0	0	1	0	0	1	0	0	1	4
hsa-miR-375	LARP4	1	1	0	1	0	0	0	0	0	1	4
hsa-miR-375	LARP4	1	0	0	1	0	0	1	0	0	1	4
hsa-miR-375	LASS6	0	1	0	0	0	0	1	1	0	1	4
hsa-miR-375	LCA5	1	0	0	1	0	0	1	0	0	1	4
hsa-miR-375	LHFPL3	0	1	0	1	0	0	1	0	0	1	4
hsa-miR-375	LIG4	1	0	0	1	0	0	1	0	0	1	4
hsa-miR-375	LL22NC03-75B3.6	1	1	0	0	0	0	1	0	0	1	4
hsa-miR-375	LMO3	1	1	0	1	0	0	0	0	0	1	4
hsa-miR-375	LMO3	1	0	0	1	0	0	1	0	0	1	4
hsa-miR-375	LMOD3	0	1	0	1	0	0	1	0	0	1	4
hsa-miR-375	LOC728215	0	1	0	1	0	0	1	0	0	1	4
hsa-miR-375	LPAL2	0	0	0	1	0	0	1	1	0	1	4
hsa-miR-375	LPIN1	0	1	0	0	0	0	1	1	0	1	4
hsa-miR-375	LRAT	1	1	0	0	0	0	1	0	0	1	4
hsa-miR-375	LRRN3	1	0	0	1	0	0	1	0	0	1	4
hsa-miR-375	LRRN3	1	1	0	1	0	0	0	0	0	1	4
hsa-miR-375	LYK5	1	0	0	1	1	0	0	0	0	1	4
hsa-miR-375	LYNX1	1	0	0	1	0	0	1	0	0	1	4
hsa-miR-375	LYNX1	1	1	0	1	0	0	0	0	0	1	4
hsa-miR-375	LYVE1	0	1	0	0	0	0	1	1	0	1	4
hsa-miR-375	MAGI1	1	1	0	1	0	0	0	0	0	1	4
hsa-miR-375	MAGI3	1	0	0	1	0	0	1	0	0	1	4
hsa-miR-375	MAP3K7	1	0	0	1	0	0	1	0	0	1	4
hsa-miR-375	MAP3K7	1	1	0	1	0	0	0	0	0	1	4
hsa-miR-375	MAP3K7	1	1	0	1	0	0	0	0	0	1	4
hsa-miR-375	MAPK14	1	1	0	1	0	0	0	0	0	1	4
hsa-miR-375	MAPK14	1	1	0	1	0	0	0	0	0	1	4
hsa-miR-375	MAPRE2	1	0	0	1	0	0	1	0	0	1	4
hsa-miR-375	MATN2	0	1	0	1	0	0	1	0	0	1	4
hsa-miR-375	MATN3	0	1	0	1	0	0	1	0	0	1	4
hsa-miR-375	MATR3	1	1	0	1	0	0	0	0	0	1	4
hsa-miR-375	MBP	1	1	0	1	0	0	0	0	0	1	4
hsa-miR-375	MCC	0	1	0	1	0	0	1	0	0	1	4
hsa-miR-375	MCL1	1	1	0	1	0	0	0	0	0	1	4
hsa-miR-375	MDGA2	1	1	0	1	0	0	0	0	0	1	4
hsa-miR-375	MECR	1	0	0	1	0	0	1	0	0	1	4
hsa-miR-375	MECR	1	1	0	1	0	0	0	0	0	1	4
hsa-miR-375	MEST	1	0	0	1	1	0	0	0	0	1	4
hsa-miR-375	MEST	1	0	0	1	1	0	0	0	0	1	4
hsa-miR-375	MFSD1	1	1	0	0	0	0	1	0	0	1	4
hsa-miR-375	MMAA	1	1	0	1	0	0	0	1	0	0	4
hsa-miR-375	MOBKL2A	1	1	0	0	0	0	1	0	0	1	4
hsa-miR-375	MRE11A	1	0	0	1	0	0	1	0	0	1	4
hsa-miR-375	MRE11A	1	1	0	1	0	0	0	0	0	1	4
hsa-miR-375	MSH3	0	1	0	1	0	0	1	0	0	1	4
hsa-miR-375	MTHFSD	1	0	0	1	0	0	1	0	0	1	4
hsa-miR-375	MTR	1	1	0	0	0	0	1	0	0	1	4
hsa-miR-375	MTX3	0	1	0	1	0	0	1	0	0	1	4
hsa-miR-375	MUC5B	0	1	0	1	0	0	1	0	0	1	4
hsa-miR-375	MYBPC2	0	1	0	1	0	0	1	0	0	1	4
hsa-miR-375	MYEF2	1	1	0	1	0	0	1	0	0	0	4
hsa-miR-375	MYH11	1	1	0	1	0	0	0	0	0	1	4
hsa-miR-375	MYO19	1	0	0	1	0	0	1	0	0	1	4
hsa-miR-375	NANOS1	0	1	0	1	0	0	1	0	0	1	4
hsa-miR-375	NAT13	0	1	0	1	0	0	1	0	0	1	4
hsa-miR-375	NAV2	0	1	0	0	0	0	1	1	0	1	4
hsa-miR-375	NEUROD4	0	1	0	1	0	0	1	0	0	1	4
hsa-miR-375	NF1	1	1	0	0	0	0	1	0	0	1	4
hsa-miR-375	NFAT5	1	1	0	1	0	0	0	0	0	1	4
hsa-miR-375	NFAT5	1	0	0	1	0	0	1	0	0	1	4
hsa-miR-375	NFIB	1	1	0	0	0	0	1	0	0	1	4
hsa-miR-375	NGFR	0	1	0	0	0	0	1	1	0	1	4
hsa-miR-375	NIPBL	1	1	0	0	1	0	0	0	0	1	4
hsa-miR-375	NKX2-1	1	1	0	1	0	0	0	0	0	1	4
hsa-miR-375	NKX2-3	0	1	0	1	0	0	1	0	0	1	4
hsa-miR-375	NLE1	1	1	0	1	0	0	0	0	0	1	4
hsa-miR-375	NLGN1	1	1	0	0	0	0	1	0	0	1	4
hsa-miR-375	NOLC1	0	1	0	1	0	0	1	0	0	1	4
hsa-miR-375	NPAL3	1	1	0	0	0	0	1	0	0	1	4
hsa-miR-375	NR4A3	0	0	0	1	0	0	1	1	0	1	4
hsa-miR-375	NR4A3	1	1	0	1	0	0	0	0	0	1	4
hsa-miR-375	NSD1	0	1	0	1	0	0	1	0	0	1	4
hsa-miR-375	NSL1	1	1	0	1	0	0	0	0	0	1	4
hsa-miR-375	NT5C2	1	1	0	1	0	0	0	0	0	1	4
hsa-miR-375	NUBPL	0	1	0	1	0	0	1	0	0	1	4
hsa-miR-375	OGFOD1	0	1	0	1	0	0	1	0	0	1	4
hsa-miR-375	OGG1	1	1	0	1	0	0	0	0	0	1	4
hsa-miR-375	OGG1	1	1	0	1	0	0	0	0	0	1	4
hsa-miR-375	OR11A1	1	1	0	1	0	0	0	0	0	1	4
hsa-miR-375	ORMDL1	1	1	0	1	0	0	0	0	0	1	4
hsa-miR-375	ORMDL1	1	0	0	1	0	0	1	0	0	1	4
hsa-miR-375	OSBPL11	1	0	0	1	0	0	1	0	0	1	4
hsa-miR-375	OTUB2	0	1	0	0	0	0	1	1	0	1	4
hsa-miR-375	OTUD7B	1	1	0	0	0	0	1	0	0	1	4
hsa-miR-375	OXSR1	0	1	0	0	0	0	1	1	0	1	4
hsa-miR-375	P2RY11	0	1	0	1	0	0	1	0	0	1	4
hsa-miR-375	P2RY13	1	1	0	1	0	0	0	0	0	1	4
hsa-miR-375	PAIP2	1	0	0	1	0	0	1	0	0	1	4
hsa-miR-375	PAIP2	1	1	0	1	0	0	0	0	0	1	4
hsa-miR-375	PAK7	1	1	0	1	0	0	0	0	0	1	4
hsa-miR-375	PALLD	1	1	0	0	0	0	1	0	0	1	4
hsa-miR-375	PAPD4	1	0	0	1	0	0	0	0	1	1	4
hsa-miR-375	PAPD4	1	1	0	1	0	0	0	0	0	1	4
hsa-miR-375	PATZ1	0	1	0	1	1	1	0	0	0	0	4
hsa-miR-375	PAX2	1	0	0	1	1	0	0	0	0	1	4
hsa-miR-375	PAX2	0	1	0	1	1	0	0	0	0	1	4
hsa-miR-375	PAX6	1	0	0	1	0	0	1	0	0	1	4
hsa-miR-375	PAX6	1	1	0	1	0	0	0	0	0	1	4
hsa-miR-375	PBRM1	1	0	0	0	1	0	1	0	0	1	4
hsa-miR-375	PCBD2	0	1	0	1	0	0	1	0	0	1	4
hsa-miR-375	PCDH11X	1	1	0	1	0	0	0	0	0	1	4
hsa-miR-375	PCDH18	0	1	0	1	0	0	1	0	0	1	4
hsa-miR-375	PCDH7	1	1	0	1	0	0	0	0	0	1	4
hsa-miR-375	PCDH7	1	0	0	1	0	0	1	0	0	1	4
hsa-miR-375	PCDHB7	1	1	0	0	0	0	1	0	0	1	4
hsa-miR-375	PCNX	0	1	0	1	0	0	1	0	0	1	4
hsa-miR-375	PDE10A	1	0	0	1	0	0	1	0	0	1	4
hsa-miR-375	PDE4B	1	0	0	1	0	0	1	0	0	1	4
hsa-miR-375	PDE4B	1	1	0	1	0	0	0	0	0	1	4
hsa-miR-375	PDE4DIP	1	1	0	1	0	0	0	0	0	1	4
hsa-miR-375	PDGFA	1	1	0	1	0	0	0	0	0	1	4
hsa-miR-375	PDGFD	1	1	0	0	0	0	1	0	0	1	4
hsa-miR-375	PDPK1	1	0	0	1	1	0	0	0	0	1	4
hsa-miR-375	PEX19	1	1	0	0	0	0	1	0	0	1	4
hsa-miR-375	PGAP1	1	1	0	0	0	0	1	0	0	1	4
hsa-miR-375	PGDS	1	1	0	0	0	0	1	0	0	1	4
hsa-miR-375	PHC3	0	1	0	1	0	0	1	0	0	1	4
hsa-miR-375	PIGN	1	1	0	1	0	0	0	0	0	1	4
hsa-miR-375	PIGN	1	0	0	1	0	0	1	0	0	1	4
hsa-miR-375	PIP3-E	1	1	0	1	0	0	0	0	0	1	4
hsa-miR-375	PLAG1	1	1	0	1	0	0	0	0	0	1	4
hsa-miR-375	PLCB4	0	1	0	1	0	0	1	0	0	1	4
hsa-miR-375	PLCH1	1	1	0	1	0	0	0	0	0	1	4
hsa-miR-375	PLCH1	1	1	0	1	0	0	0	0	0	1	4
hsa-miR-375	PLXNA4	0	1	0	1	0	0	1	0	0	1	4
hsa-miR-375	PNPLA4	1	0	0	1	0	0	1	0	0	1	4
hsa-miR-375	PODXL	1	0	0	1	0	0	1	0	0	1	4
hsa-miR-375	PODXL	1	1	0	1	0	0	0	0	0	1	4
hsa-miR-375	POLR3H	1	0	0	1	0	0	1	0	0	1	4
hsa-miR-375	POLR3H	1	1	0	1	0	0	0	0	0	1	4
hsa-miR-375	PPAP2B	1	0	0	1	0	0	1	0	0	1	4
hsa-miR-375	PPARA	1	1	0	1	0	0	0	0	0	1	4
hsa-miR-375	PPARA	1	0	0	1	0	0	1	0	0	1	4
hsa-miR-375	PPIL1	1	1	0	0	0	0	1	0	0	1	4
hsa-miR-375	PPM1H	0	1	0	1	0	0	1	0	0	1	4
hsa-miR-375	PPP1R9A	1	0	0	1	0	0	1	0	0	1	4
hsa-miR-375	PPP3CC	1	1	0	0	0	0	1	0	0	1	4
hsa-miR-375	PRDX1	1	0	0	1	0	0	1	0	0	1	4
hsa-miR-375	PRDX1	1	1	0	1	0	0	0	0	0	1	4
hsa-miR-375	PRELID2	1	0	0	1	0	0	1	0	0	1	4
hsa-miR-375	PRELID2	1	1	0	1	0	0	0	0	0	1	4
hsa-miR-375	PRKAA1	1	1	0	1	0	0	0	0	0	1	4
hsa-miR-375	PRKAA1	1	0	0	1	0	0	1	0	0	1	4
hsa-miR-375	PRKAA2	0	1	0	1	0	0	1	0	0	1	4
hsa-miR-375	PRKACB	1	0	0	1	0	0	1	0	0	1	4
hsa-miR-375	PRKACB	1	1	0	1	0	0	0	0	0	1	4
hsa-miR-375	PRLR	1	1	0	0	0	0	1	0	0	1	4
hsa-miR-375	PRNT	0	0	0	1	0	0	1	1	0	1	4
hsa-miR-375	PRPF40A	0	1	0	1	0	0	1	0	0	1	4
hsa-miR-375	PRRG1	1	0	0	1	0	0	1	0	0	1	4
hsa-miR-375	PSAP	1	0	0	1	0	0	1	0	0	1	4
hsa-miR-375	PSAP	1	1	0	1	0	0	0	0	0	1	4
hsa-miR-375	PSIP1	1	1	0	1	0	0	0	0	0	1	4
hsa-miR-375	PSIP1	1	0	0	1	0	0	1	0	0	1	4
hsa-miR-375	PSMA8	1	0	0	1	0	0	1	0	0	1	4
hsa-miR-375	PSRC1	1	1	0	1	0	0	0	0	0	1	4
hsa-miR-375	PTCD3	0	1	0	0	0	0	1	1	0	1	4
hsa-miR-375	PTGFR	1	1	0	1	0	0	0	0	0	1	4
hsa-miR-375	PTPDC1	1	1	0	1	0	0	0	0	0	1	4
hsa-miR-375	PTPDC1	1	0	0	1	0	0	1	0	0	1	4
hsa-miR-375	PTPN21	0	1	0	1	0	0	1	0	0	1	4
hsa-miR-375	PTPRK	1	0	0	1	0	0	1	0	0	1	4
hsa-miR-375	PURG	1	1	0	1	0	0	1	0	0	0	4
hsa-miR-375	PUS7L	1	1	0	1	0	0	0	0	0	1	4
hsa-miR-375	QTRTD1	1	1	0	0	0	0	1	0	0	1	4
hsa-miR-375	RAB3GAP2	1	1	0	1	0	0	0	0	0	1	4
hsa-miR-375	RALGPS2	1	1	0	1	0	0	1	0	0	0	4
hsa-miR-375	RBM39	1	0	0	1	1	0	0	0	0	1	4
hsa-miR-375	RBPJ	1	1	0	1	0	0	0	0	0	1	4
hsa-miR-375	RBPJ	1	0	0	1	0	0	1	0	0	1	4
hsa-miR-375	RC3H1	1	1	0	0	0	0	1	0	0	1	4
hsa-miR-375	RCHY1	1	1	0	1	0	0	0	0	0	1	4
hsa-miR-375	REPS2	1	1	0	0	0	0	1	0	0	1	4
hsa-miR-375	RFX3	0	1	0	1	0	0	1	0	0	1	4
hsa-miR-375	RFXANK	1	1	0	0	0	0	1	0	0	1	4
hsa-miR-375	RG9MTD2	1	0	0	1	0	0	1	0	0	1	4
hsa-miR-375	RGS4	1	1	0	1	0	0	0	0	0	1	4
hsa-miR-375	RGS6	0	1	0	1	0	0	1	0	0	1	4
hsa-miR-375	RHOQ	1	1	0	1	0	0	1	0	0	0	4
hsa-miR-375	RIMS1	0	1	0	1	0	0	1	0	0	1	4
hsa-miR-375	RNF212	1	1	0	1	0	0	0	0	0	1	4
hsa-miR-375	RNF212	1	1	0	1	0	0	0	0	0	1	4
hsa-miR-375	RNF38	1	1	0	1	0	0	0	0	0	1	4
hsa-miR-375	RNF8	1	1	0	1	0	0	0	0	0	1	4
hsa-miR-375	ROD1	1	0	0	1	0	0	1	0	0	1	4
hsa-miR-375	RP1-21O18.1	1	1	0	1	0	0	0	0	0	1	4
hsa-miR-375	RPP30	0	1	0	1	0	0	1	0	0	1	4
hsa-miR-375	RPS6KA2	1	1	0	1	0	0	0	0	0	1	4
hsa-miR-375	RTN4RL1	0	1	0	1	0	0	1	0	0	1	4
hsa-miR-375	RUNX2	1	1	0	1	0	0	0	0	0	1	4
hsa-miR-375	RWDD3	1	1	0	1	0	0	0	0	0	1	4
hsa-miR-375	SAMD12	0	1	0	1	0	0	1	0	0	1	4
hsa-miR-375	SC5DL	1	0	0	1	0	0	1	0	0	1	4
hsa-miR-375	SC5DL	1	1	0	1	0	0	0	0	0	1	4
hsa-miR-375	SDPR	1	1	0	0	0	0	1	0	0	1	4
hsa-miR-375	SEC22B	0	1	0	1	0	0	1	0	0	1	4
hsa-miR-375	SEC24A	1	1	0	0	0	0	1	0	0	1	4
hsa-miR-375	SEMA5A	0	1	0	1	0	0	1	0	0	1	4
hsa-miR-375	SEMA6D	1	1	0	1	0	0	0	0	0	1	4
hsa-miR-375	SERBP1	1	0	0	1	1	0	0	0	0	1	4
hsa-miR-375	SERPINB8	1	1	0	1	0	0	0	0	0	1	4
hsa-miR-375	SET	1	1	0	0	0	0	1	0	0	1	4
hsa-miR-375	SFRS2B	0	1	0	1	0	0	1	0	0	1	4
hsa-miR-375	SGCD	1	1	0	1	0	0	0	0	0	1	4
hsa-miR-375	SH3TC2	0	1	0	1	0	0	1	0	0	1	4
hsa-miR-375	SHANK3	0	1	0	1	0	0	1	0	0	1	4
hsa-miR-375	SHC1	1	1	0	1	0	0	0	0	0	1	4
hsa-miR-375	SHPRH	1	1	0	1	0	0	0	0	0	1	4
hsa-miR-375	SLC12A6	1	0	0	1	0	0	1	0	0	1	4
hsa-miR-375	SLC12A6	1	1	0	1	0	0	0	0	0	1	4
hsa-miR-375	SLC17A6	1	1	0	0	0	0	1	0	0	1	4
hsa-miR-375	SLC25A36	0	1	0	1	0	0	1	0	0	1	4
hsa-miR-375	SLC26A2	0	1	0	0	0	0	1	1	0	1	4
hsa-miR-375	SLC35A2	1	1	0	1	0	0	0	0	0	1	4
hsa-miR-375	SLC38A2	0	1	0	0	0	0	1	1	0	1	4
hsa-miR-375	SLC3A1	0	1	0	0	0	0	1	1	1	0	4
hsa-miR-375	SLC4A5	0	1	0	0	0	0	1	1	0	1	4
hsa-miR-375	SLC7A6	1	1	0	1	0	0	0	0	0	1	4
hsa-miR-375	SMAD5	0	0	0	1	0	0	1	1	0	1	4
hsa-miR-375	SMARCD1	1	1	0	0	0	0	1	0	0	1	4
hsa-miR-375	SMCR7	1	1	0	1	0	0	0	0	0	1	4
hsa-miR-375	SNRK	1	0	0	1	0	0	1	0	0	1	4
hsa-miR-375	SNX11	1	1	0	1	0	0	0	0	0	1	4
hsa-miR-375	SNX11	1	0	0	1	0	0	1	0	0	1	4
hsa-miR-375	SNX6	1	0	0	1	0	0	1	0	0	1	4
hsa-miR-375	SNX6	1	1	0	1	0	0	0	0	0	1	4
hsa-miR-375	SOCS4	1	1	0	1	0	0	0	0	0	1	4
hsa-miR-375	SOCS4	1	0	0	1	0	0	1	0	0	1	4
hsa-miR-375	SORCS1	1	1	0	1	0	0	0	0	0	1	4
hsa-miR-375	SOS1	1	1	0	1	0	0	0	0	0	1	4
hsa-miR-375	SOX6	1	0	0	1	0	0	1	0	0	1	4
hsa-miR-375	SPAG1	1	0	0	1	0	0	1	0	0	1	4
hsa-miR-375	SPAG1	1	1	0	1	0	0	0	0	0	1	4
hsa-miR-375	SPAG6	1	1	0	1	0	0	0	0	0	1	4
hsa-miR-375	SPAG9	1	1	0	1	0	0	0	0	0	1	4
hsa-miR-375	SPAG9	1	0	0	1	1	0	0	0	0	1	4
hsa-miR-375	SPATA5	0	1	0	1	0	0	1	0	0	1	4
hsa-miR-375	SPOP	1	1	0	1	0	0	0	0	0	1	4
hsa-miR-375	SRR	1	1	0	1	0	0	1	0	0	0	4
hsa-miR-375	SRXN1	1	1	0	0	0	0	1	0	0	1	4
hsa-miR-375	SSR1	0	1	0	1	0	0	1	0	0	1	4
hsa-miR-375	ST3GAL2	0	1	0	1	0	0	1	0	0	1	4
hsa-miR-375	ST8SIA4	1	1	0	0	0	0	1	0	0	1	4
hsa-miR-375	STAM2	1	1	0	0	0	0	1	0	0	1	4
hsa-miR-375	STARD13	1	1	0	0	0	0	1	0	0	1	4
hsa-miR-375	STEAP2	1	1	0	1	0	0	1	0	0	0	4
hsa-miR-375	STON1	0	0	0	1	0	0	1	1	0	1	4
hsa-miR-375	SUPT3H	1	0	0	0	1	0	1	0	0	1	4
hsa-miR-375	SYNE1	0	1	0	1	0	0	1	0	0	1	4
hsa-miR-375	SYNPO2L	1	1	0	1	0	0	0	0	0	1	4
hsa-miR-375	TBC1D15	1	1	0	0	0	0	1	0	0	1	4
hsa-miR-375	TBX15	0	1	0	0	0	0	1	1	0	1	4
hsa-miR-375	TCF12	0	0	0	1	1	1	0	0	0	1	4
hsa-miR-375	TCF20	1	1	0	1	0	0	0	0	0	1	4
hsa-miR-375	TCF4	0	1	0	1	0	0	1	0	0	1	4
hsa-miR-375	TDRD6	0	1	0	0	0	0	1	1	0	1	4
hsa-miR-375	TET2	1	1	0	1	0	0	0	0	0	1	4
hsa-miR-375	TET2	1	1	0	0	0	0	0	1	0	1	4
hsa-miR-375	THRB	1	1	0	1	0	0	0	0	0	1	4
hsa-miR-375	THRB	1	0	1	1	0	0	0	0	0	1	4
hsa-miR-375	TICAM2	0	1	0	1	0	0	1	0	0	1	4
hsa-miR-375	TIFAB	0	1	0	1	0	0	1	0	0	1	4
hsa-miR-375	TIMP3	0	1	0	0	0	0	1	1	0	1	4
hsa-miR-375	TLL2	1	1	0	0	0	0	1	0	0	1	4
hsa-miR-375	TMED5	1	1	0	0	0	0	1	0	0	1	4
hsa-miR-375	TMEFF1	0	1	0	1	0	0	1	0	0	1	4
hsa-miR-375	TMEM106B	1	1	0	1	0	0	0	0	0	1	4
hsa-miR-375	TMEM106B	1	0	0	1	0	0	1	0	0	1	4
hsa-miR-375	TMEM192	0	1	0	1	0	0	1	0	0	1	4
hsa-miR-375	TMEM194	1	1	0	1	0	0	0	0	0	1	4
hsa-miR-375	TMEM65	0	1	0	1	0	0	1	0	0	1	4
hsa-miR-375	TMPRSS3	1	1	0	1	0	0	0	0	0	1	4
hsa-miR-375	TMPRSS4	0	1	0	0	0	0	1	1	0	1	4
hsa-miR-375	TNPO1	1	0	0	1	0	0	1	0	0	1	4
hsa-miR-375	TNPO1	1	1	0	1	0	0	0	0	0	1	4
hsa-miR-375	TOB2	1	1	0	0	0	0	1	0	0	1	4
hsa-miR-375	TOM1L2	0	1	0	1	0	0	1	0	0	1	4
hsa-miR-375	TP53BP2	1	1	0	1	0	0	0	0	0	1	4
hsa-miR-375	TP53BP2	1	0	0	1	0	0	1	0	0	1	4
hsa-miR-375	TRIM39	1	0	0	1	1	0	0	0	0	1	4
hsa-miR-375	TRIM6	1	0	0	1	0	0	1	0	0	1	4
hsa-miR-375	TRIM65	0	1	0	0	0	0	1	1	0	1	4
hsa-miR-375	TRPV1	1	1	0	1	0	0	0	0	0	1	4
hsa-miR-375	TRPV1	1	0	0	1	0	0	1	0	0	1	4
hsa-miR-375	TRUB1	1	1	0	0	0	0	1	0	0	1	4
hsa-miR-375	TSPYL5	0	1	0	1	0	0	1	0	0	1	4
hsa-miR-375	TTC3	1	1	0	1	0	0	0	0	0	1	4
hsa-miR-375	TTC3	1	0	0	1	0	0	1	0	0	1	4
hsa-miR-375	TTL	0	1	0	0	0	0	1	1	0	1	4
hsa-miR-375	TXNDC10	0	1	0	0	0	0	1	1	0	1	4
hsa-miR-375	TXNDC13	0	1	0	0	0	0	1	1	0	1	4
hsa-miR-375	TXNL4B	1	0	0	1	0	0	1	0	0	1	4
hsa-miR-375	UBA5	1	1	0	0	0	0	1	0	0	1	4
hsa-miR-375	UBE2J1	0	1	0	1	0	0	1	0	0	1	4
hsa-miR-375	UBE3B	1	0	0	1	0	0	1	0	0	1	4
hsa-miR-375	UBE3B	1	1	0	1	0	0	0	0	0	1	4
hsa-miR-375	UBQLN2	0	1	0	0	0	0	1	1	1	0	4
hsa-miR-375	UCP3	0	1	0	1	0	0	1	0	0	1	4
hsa-miR-375	USP1	1	1	0	1	0	0	0	0	0	1	4
hsa-miR-375	USP30	1	1	0	1	0	0	0	0	0	1	4
hsa-miR-375	USP31	0	1	0	1	0	0	1	0	0	1	4
hsa-miR-375	USP46	1	1	0	1	0	0	0	0	0	1	4
hsa-miR-375	USP7	0	1	0	1	0	0	1	0	0	1	4
hsa-miR-375	VAMP1	1	1	0	1	0	0	1	0	0	0	4
hsa-miR-375	VGLL2	0	1	0	0	0	0	1	1	1	0	4
hsa-miR-375	VPS13B	1	1	0	1	0	0	0	0	0	1	4
hsa-miR-375	WDR92	0	1	0	1	0	0	1	0	0	1	4
hsa-miR-375	WIPF2	0	1	0	0	0	0	1	1	0	1	4
hsa-miR-375	WIPF3	0	1	0	1	0	0	1	0	0	1	4
hsa-miR-375	WWC1	1	0	0	1	0	0	1	0	0	1	4
hsa-miR-375	XAF1	1	1	0	1	0	0	0	0	0	1	4
hsa-miR-375	XPO4	0	1	0	1	0	0	1	0	0	1	4
hsa-miR-375	XRN1	1	1	0	1	0	0	0	0	0	1	4
hsa-miR-375	XRN1	1	0	0	1	0	0	1	0	0	1	4
hsa-miR-375	YAP1	1	1	0	1	0	0	0	0	0	1	4
hsa-miR-375	ZAK	1	0	0	1	0	0	1	0	0	1	4
hsa-miR-375	ZBTB10	0	1	0	1	0	0	1	0	0	1	4
hsa-miR-375	ZBTB11	1	1	0	0	0	0	1	0	0	1	4
hsa-miR-375	ZCCHC9	1	1	0	1	0	0	0	0	0	1	4
hsa-miR-375	ZCCHC9	1	0	0	1	0	0	1	0	0	1	4
hsa-miR-375	ZDBF2	0	1	0	1	0	0	1	0	0	1	4
hsa-miR-375	ZDHHC2	1	1	0	0	0	0	1	0	0	1	4
hsa-miR-375	ZFAND5	1	0	0	1	0	0	1	0	0	1	4
hsa-miR-375	ZFAND5	1	1	0	1	0	0	0	0	0	1	4
hsa-miR-375	ZIC1	0	1	0	1	0	0	1	0	0	1	4
hsa-miR-375	ZNF146	1	1	0	1	0	0	0	0	0	1	4
hsa-miR-375	ZNF146	1	0	0	1	0	0	1	0	0	1	4
hsa-miR-375	ZNF148	0	1	0	1	0	0	1	0	0	1	4
hsa-miR-375	ZNF160	1	0	0	1	0	0	1	0	0	1	4
hsa-miR-375	ZNF160	1	1	0	1	0	0	0	0	0	1	4
hsa-miR-375	ZNF185	0	1	0	0	0	0	1	1	0	1	4
hsa-miR-375	ZNF436	1	1	0	1	0	0	0	0	0	1	4
hsa-miR-375	ZNF470	0	1	0	1	0	0	1	0	0	1	4
hsa-miR-375	ZNF488	0	1	0	0	0	0	1	1	0	1	4
hsa-miR-375	ZNF527	0	1	0	1	0	0	1	0	0	1	4
hsa-miR-375	ZNF547	1	1	0	0	0	0	1	0	0	1	4
hsa-miR-375	ZNF557	1	1	0	1	0	0	0	0	0	1	4
hsa-miR-375	ZNF557	1	0	0	1	0	0	1	0	0	1	4
hsa-miR-375	ZNF558	1	1	0	0	0	0	1	0	0	1	4
hsa-miR-375	ZNF605	0	1	0	1	0	0	1	0	0	1	4
hsa-miR-375	ZNF621	1	1	0	1	0	0	0	0	0	1	4
hsa-miR-375	ZNF621	1	0	0	1	0	0	1	0	0	1	4
hsa-miR-375	ZNF624	1	1	0	0	0	0	1	0	0	1	4
hsa-miR-375	ZNF626	1	1	0	0	0	0	1	0	0	1	4
hsa-miR-375	ZNF664	0	1	0	1	0	0	1	0	0	1	4
hsa-miR-375	ZNF695	0	1	0	1	0	0	1	0	0	1	4
hsa-miR-375	ZNF706	1	1	0	1	0	0	0	0	0	1	4
hsa-miR-375	ZNF793	0	1	0	1	0	0	1	0	0	1	4
hsa-miR-375	ZNF829	0	1	0	1	0	0	1	0	0	1	4
hsa-miR-375	ZNF85	0	1	0	1	0	0	1	0	0	1	4
hsa-miR-375	ZXDC	1	1	0	1	0	0	1	0	0	0	4
hsa-miR-375	42252	0	1	0	0	0	0	1	0	0	1	3
hsa-miR-375	42258	0	1	0	0	0	0	1	1	0	0	3
hsa-miR-375	A2BP1	1	0	0	1	0	0	0	0	0	1	3
hsa-miR-375	ABCC4	0	1	0	0	0	0	1	0	0	1	3
hsa-miR-375	ABL2	0	1	0	1	0	0	0	0	0	1	3
hsa-miR-375	ABLIM1	1	0	0	1	0	0	0	0	0	1	3
hsa-miR-375	ABLIM1	1	0	0	1	0	0	0	0	0	1	3
hsa-miR-375	ACOT11	0	1	0	0	0	0	1	0	0	1	3
hsa-miR-375	ACOX1	1	0	0	1	0	0	0	0	0	1	3
hsa-miR-375	ACP1	0	1	0	0	0	0	1	0	0	1	3
hsa-miR-375	ACPP	0	0	0	0	0	0	1	1	0	1	3
hsa-miR-375	ACSL5	1	0	0	1	0	0	0	0	0	1	3
hsa-miR-375	ADAM22	1	1	0	0	0	0	1	0	0	0	3
[truncated: 4,580 more rows]
